# Supplementary material for: Socioeconomic status across the early life course predicts gene expression signatures of disease and senescence
Source: J Epidemiol Community Health. 2024 Aug 29;78(12):e221812. doi: 10.1136/jech-2023-221812 (PMC11671950; doi:10.1136/jech-2023-221812)
Supplement: online supplemental file 2 [file jech-78-12-s002.xlsx]

## Sheet: COPD_mRNA
Gene	Principal Component	Loading
AKT2	1	-0.0717122018078233
ASAH1	1	0.273525424423079
BCL2	1	0
BTK	1	0
CASP1	1	0.267304193763112
CEBPD	1	0.313520007858485
DDX51	1	-0.0921693425123229
F2RL1	1	0.106594649917007
FCGR1B	1	0.0955161147318408
FGD2	1	0
FOXP1	1	-0.143361691091722
GLA	1	0
GLB1	1	0
GM2A	1	0
GNAQ	1	0.291950259990687
HEXB	1	0.159347851418344
IL16	1	0
LILRA5	1	0.0627228126691737
MAPK1	1	0.287041759792687
ME2	1	0.0645198305564113
OCIAD2	1	0
OFD1	1	0
PDGFC	1	0
PIGF	1	0.00437212248237936
PIK3R1	1	-0.00473562421201868
PLCB1	1	0
PLCL2	1	0
RCAN1	1	0
RCAN3	1	-0.0313881019525298
RHOB	1	0.166053489175372
RHOH	1	-0.0132559691407159
RHOQ	1	0.152774058948003
RHOU	1	0
S1PR3	1	0
SDR39U1	1	0
SLFN13	1	0
SULF2	1	0.0371105541242181
TCF7	1	-0.240616748555479
TLR2	1	0.279036255408244
TLR8	1	0.344848573758552
TNFRSF1A	1	0.190503798638087
TNFSF13B	1	0.286759971244904
VNN2	1	0.238989016152548
ZAP70	1	-0.125835130735533
AKT2	2	-0.298650658383731
ASAH1	2	0
BCL2	2	0.380661820034813
BTK	2	0
CASP1	2	0.0602144733960741
CEBPD	2	0
DDX51	2	0
F2RL1	2	0.00577495191704205
FCGR1B	2	-0.10954958016977
FGD2	2	0
FOXP1	2	0.15234387105648
GLA	2	0
GLB1	2	-0.0576162180203394
GM2A	2	0
GNAQ	2	0.122670890756535
HEXB	2	0.127713600796867
IL16	2	0
LILRA5	2	-0.313861086372112
MAPK1	2	0.0839219498309052
ME2	2	0.137597233637326
OCIAD2	2	0.220043377382809
OFD1	2	0.32518595906323
PDGFC	2	0
PIGF	2	0.0845821207664333
PIK3R1	2	0.182808644312587
PLCB1	2	0.0905064174390885
PLCL2	2	0.0579372759982855
RCAN1	2	0
RCAN3	2	0.406046870679534
RHOB	2	0
RHOH	2	0.230795352297117
RHOQ	2	0.123523911647879
RHOU	2	0.000340606030551282
S1PR3	2	0
SDR39U1	2	0
SLFN13	2	0.0277593705234743
SULF2	2	-0.0936092852442795
TCF7	2	0.168144825314629
TLR2	2	0
TLR8	2	0.030942971632001
TNFRSF1A	2	-0.229652142613186
TNFSF13B	2	-0.0347612951333028
VNN2	2	-0.188348788782715
ZAP70	2	0
AKT2	3	0
ASAH1	3	-0.0406026576875486
BCL2	3	0
BTK	3	0.436167982557358
CASP1	3	-0.23412988442433
CEBPD	3	0.159574217315221
DDX51	3	0
F2RL1	3	-0.0446218132575859
FCGR1B	3	0
FGD2	3	0.0914845639992664
FOXP1	3	0
GLA	3	-0.0401411051922905
GLB1	3	-0.131438469682587
GM2A	3	0
GNAQ	3	0
HEXB	3	-0.160514450200626
IL16	3	0.0865534409327596
LILRA5	3	0
MAPK1	3	0
ME2	3	0.0695653001888761
OCIAD2	3	-0.343591136326824
OFD1	3	0.189065021360783
PDGFC	3	0
PIGF	3	-0.0126175990838011
PIK3R1	3	0.0527183496141491
PLCB1	3	0.313630374882076
PLCL2	3	0
RCAN1	3	-0.127355337559612
RCAN3	3	0.00458610154064821
RHOB	3	0
RHOH	3	-0.202008185604565
RHOQ	3	0.259142405790904
RHOU	3	0
S1PR3	3	0.0893570767396164
SDR39U1	3	-0.16973897834003
SLFN13	3	0.0536121331564658
SULF2	3	0.221808962861734
TCF7	3	0
TLR2	3	0.277176100070258
TLR8	3	-0.22577788581013
TNFRSF1A	3	0
TNFSF13B	3	0
VNN2	3	-0.0623833954299329
ZAP70	3	-0.246202632168357

## Sheet: Aortic_Aneurysm_mRNA
Gene	Principal Component	Loading
ENPP4	1	0
RASSF3	1	0
RGS3	1	0
SLC25A24	1	0
VPS72	1	0
IMPDH2	1	0
SNRPC	1	0
PHB	1	0
HMOX2	1	0
CDK4	1	0
HYPK	1	0
SSU72	1	0.225834265039997
MED6	1	0
MIF	1	0
ATAD3B	1	0
NOSIP	1	0.974165737815617
ENPP4	2	0
RASSF3	2	0
RGS3	2	0
SLC25A24	2	0
VPS72	2	0
IMPDH2	2	0.974165739791584
SNRPC	2	0
PHB	2	0
HMOX2	2	0
CDK4	2	0
HYPK	2	0
SSU72	2	0
MED6	2	0
MIF	2	0
ATAD3B	2	0.225834256516399
NOSIP	2	0
ENPP4	3	0
RASSF3	3	0
RGS3	3	0
SLC25A24	3	0
VPS72	3	0.225834256114879
IMPDH2	3	0
SNRPC	3	0
PHB	3	0
HMOX2	3	0
CDK4	3	0.974165739884666
HYPK	3	0
SSU72	3	0
MED6	3	0
MIF	3	0
ATAD3B	3	0
NOSIP	3	0

## Sheet: Hypertension_mRNA
Gene	Principal Component	Loading
CD40LG	1	-0.0986769395684712
MAP3K5	1	0.0791159460788593
IMPDH1	1	0.230023942579662
SERPING1	1	0.10965995262026
BCL6	1	0.255114200046896
BCL2A1	1	0
MARCKS	1	0.167391581600156
ZFP36	1	0.0236346921435953
ACO2	1	0.0438049241994796
ASAH1	1	0.054698655309474
SLC35B1	1	0
ARF3	1	0.21657226814257
SECTM1	1	0.245265899016512
PPT1	1	0.110777238989195
MEF2C	1	-0.0422512371886922
TNFRSF1B	1	0.28303055344577
JUND	1	0
MYD88	1	0.0547672668835015
RHOG	1	0.269140248278138
SLC25A3	1	0
GALC	1	0
VCAN	1	0.0510951196561687
LTBR	1	0.154232734455093
BLVRA	1	0
FCGR2A	1	0.21317845069877
RPGR	1	0.0104246399286622
CCR7	1	-0.0461711296935079
NCOA1	1	0.114093812270947
GSTO1	1	0.00467733296420749
CD58	1	0
ABR	1	0.102059803587904
YWHAB	1	0.172538973896099
ARHGAP1	1	0.153309339863173
TXN	1	0
TCIRG1	1	0.0992306382588575
DCTN2	1	0.108338765274569
G3BP1	1	-0.070894627972178
GK	1	0.0504503597757743
LGALS3	1	-0.0298823744444597
MVP	1	0.167162554271867
ITPK1	1	0.242454340875244
GLUL	1	0.0306400001345008
ATP6AP1	1	0.217922005930307
DDX21	1	-0.023412613157618
SERINC3	1	0
PDE7A	1	-0.118831233796134
DPYD	1	0
RAE1	1	0.0771143937787097
ITGB2	1	0.228077495024327
CREB1	1	0
GNA15	1	0.106719538536369
POP1	1	0
IL7R	1	-0.19370963197198
HSD17B10	1	0
CNP	1	0.0652620853045581
ADM	1	0.182306282384203
COX5B	1	0.0109080381604254
GUK1	1	0
CD63	1	0.236052204685195
STAT1	1	0.113743245053426
CD40LG	2	-0.0674148478189117
MAP3K5	2	-0.123741899073142
IMPDH1	2	0
SERPING1	2	-0.0315835031991669
BCL6	2	-0.103569737302445
BCL2A1	2	-0.272004979577353
MARCKS	2	-0.2321828142282
ZFP36	2	-0.204994470916012
ACO2	2	0.0549460769284009
ASAH1	2	-0.213933078464338
SLC35B1	2	0.0175610208721243
ARF3	2	0.104103294701389
SECTM1	2	-0.0876001977778133
PPT1	2	-0.054185046078806
MEF2C	2	-0.0563774757143826
TNFRSF1B	2	0.123413488572017
JUND	2	-0.00876831021508529
MYD88	2	-0.258330318857081
RHOG	2	0
SLC25A3	2	-0.066189209546979
GALC	2	-0.0719905104004294
VCAN	2	-0.0225490184508889
LTBR	2	0.0114108022960193
BLVRA	2	0
FCGR2A	2	-0.236257458437248
RPGR	2	-0.0584361570279886
CCR7	2	0.151617204326239
NCOA1	2	-0.121319457558413
GSTO1	2	0
CD58	2	-0.192690177915168
ABR	2	0
YWHAB	2	0.0500426220324169
ARHGAP1	2	0.108436291749441
TXN	2	-0.278812708710739
TCIRG1	2	0
DCTN2	2	0.187004577640685
G3BP1	2	-0.0133428463202605
GK	2	-0.295251646574951
LGALS3	2	-0.129215694980978
MVP	2	0
ITPK1	2	0.0547564765419072
GLUL	2	-0.177894584442522
ATP6AP1	2	0.19829452062812
DDX21	2	0
SERINC3	2	-0.271515815575369
PDE7A	2	0
DPYD	2	-0.0845797276494207
RAE1	2	0.125971824015462
ITGB2	2	0.0159591319296719
CREB1	2	-0.25199208490495
GNA15	2	0.0737560032508936
POP1	2	0.0327872635120795
IL7R	2	-0.0552232275703797
HSD17B10	2	0.0700321063894267
CNP	2	0.0473624731858441
ADM	2	-0.0967253064105787
COX5B	2	-0.00289486164822549
GUK1	2	0
CD63	2	0.0339047200347676
STAT1	2	-0.0758922114419806
CD40LG	3	0
MAP3K5	3	0.195479411708813
IMPDH1	3	0.0374784322758572
SERPING1	3	-0.00877612222509624
BCL6	3	0.0870050886063952
BCL2A1	3	0
MARCKS	3	0.02123905341536
ZFP36	3	-0.10933517898763
ACO2	3	-0.251761750229496
ASAH1	3	0
SLC35B1	3	-0.0783504391722739
ARF3	3	-0.0377616606246672
SECTM1	3	-0.0196919050696155
PPT1	3	-0.02598655838528
MEF2C	3	0.106238905281242
TNFRSF1B	3	0.0395386607711617
JUND	3	-0.324109524288098
MYD88	3	-0.128385109001576
RHOG	3	0
SLC25A3	3	-0.184307314342157
GALC	3	-0.102421095583063
VCAN	3	0.178895560525006
LTBR	3	0.135858601218923
BLVRA	3	-0.0253385276661327
FCGR2A	3	0.0515903954520851
RPGR	3	0.236023657080785
CCR7	3	0.0739434702738159
NCOA1	3	0.202615257232435
GSTO1	3	-0.175643650630162
CD58	3	0.088414947244005
ABR	3	-0.0285203783390352
YWHAB	3	0.126639908466216
ARHGAP1	3	-0.0472515109307931
TXN	3	-0.168442630747399
TCIRG1	3	-0.132863107938967
DCTN2	3	-0.0350089809746356
G3BP1	3	-878000000
GK	3	0.0916993668329997
LGALS3	3	-0.235981627463807
MVP	3	-0.0379531242672877
ITPK1	3	0
GLUL	3	-0.319055270476173
ATP6AP1	3	0
DDX21	3	0.0945667728122612
SERINC3	3	0
PDE7A	3	0.0252662830767876
DPYD	3	0.247116082951504
RAE1	3	-0.033171144419504
ITGB2	3	0
CREB1	3	0.0281621289788148
GNA15	3	-0.0913357800604137
POP1	3	0.0598482733028205
IL7R	3	0.091655685644784
HSD17B10	3	-0.111511592012629
CNP	3	-0.143620382303302
ADM	3	0
COX5B	3	-0.228225531218135
GUK1	3	-0.26781485120719
CD63	3	-0.106830817288483
STAT1	3	0

## Sheet: inflam1k_mRNA
Gene	Principal Component	Loading
CFH	1	-0.00948779388831914
BAD	1	0
CD99	1	-0.0450419886483224
ALS2	1	0
CASP10	1	0
CFLAR	1	0.0938196619692905
SARM1	1	0
CD38	1	-0.00135596058159081
FKBP4	1	0
PRKAR2B	1	0.00487704226493828
CREBBP	1	0.077725995599481
ITGAL	1	0.0248129820969358
ITGA3	1	0.0183248262685325
ITGA2B	1	0.0294200023319184
MAP3K14	1	0.00797136581501122
TNFRSF12A	1	0.00257010528738468
TBXA2R	1	0.00705154638563332
CD79B	1	-0.0125888649713615
PGLYRP1	1	0.0588223460860476
IL32	1	-0.00664762509951763
CD9	1	-0.00665531560186728
CD4	1	0
LRRC23	1	0
BTK	1	0.0132641518938741
FYN	1	-0.0355469716283507
PLAUR	1	0.0554212538697102
TYROBP	1	0.0767710265827334
CD22	1	0
ALOX5	1	0.061324041389278
CAPN1	1	0.0479471679898508
BID	1	0.0339675141560777
MARCO	1	0.0136017066856988
CD74	1	0
NLRP2	1	0
BIRC3	1	-0.0905342583663329
FAS	1	-0.00489374555557754
CD44	1	-0.0449322774364582
SLAMF7	1	-0.024649532244564
IFNGR1	1	-0.0270919028445208
TNFRSF1B	1	0.100839893100472
BAK1	1	0.0306450984120879
PIAS1	1	0
MAP2K3	1	0.00358775237848397
VCL	1	0
LCP2	1	0.0128592035338918
TNFRSF9	1	0.0462715724389301
FOXP3	1	0
MAPK9	1	-0.0333839273147951
PIK3CB	1	-0.000992834618972423
TAB2	1	-0.0259759249054393
EIF2AK2	1	0.0199221218314488
TRAF1	1	-0.0116303508979803
TBXAS1	1	0.0747502723741239
CASP8	1	-0.0176208662531301
RFXANK	1	0.0105617920811752
MAP2K4	1	0.00927177909592081
PRKCQ	1	-0.0225644688807332
PDE4A	1	0.0263007714534921
TNFRSF1A	1	0.0844758570161871
RHOA	1	0.0296668490899162
PRKCZ	1	0.0312830698532999
ROCK1	1	0
MEF2A	1	-0.00610243636033335
BCL3	1	0.0967826054631914
DAPP1	1	0
CSNK2A2	1	-0.0180293911176416
PRKACA	1	0.0800547553127491
FCGR2B	1	0
NFATC3	1	-0.00877705883013995
PTGS2	1	0
TBX21	1	0
SCARF1	1	0
MYDGF	1	-0.0085365342508349
TXK	1	-0.0242398191330288
PAG1	1	-0.0286030129868357
ICAM3	1	0.105917923491539
RAP1GAP	1	0
MAP2K7	1	0.0298431379369517
NFKB2	1	0.0397387005076394
IL4R	1	0.0608261477254713
CST7	1	0.0506677633756679
PIAS2	1	-0.00453016333941563
ARAF	1	0.023020748601286
TOLLIP	1	0.0403467578859464
MKNK1	1	0.0582823507947182
CEACAM1	1	0.0441387522522045
HSP90AA1	1	-0.0644924900858886
TCF7	1	-0.0166383783373936
MEF2C	1	-0.0172427902122752
PTPRC	1	0.0405876819715319
TRAF5	1	-0.035844863048967
ITGAE	1	-0.0127600005535829
TXLNA	1	0
NCOA1	1	0.0565460882253665
CD59	1	0
CTTN	1	0.0143353040376449
MGST2	1	-0.00459440376893474
NFX1	1	-0.0174389000116706
BAX	1	0.0243981608799385
SH3BP2	1	0.0549164587317605
SIGLEC1	1	0.00946741729084014
MAVS	1	0.0401308431358547
SIRPG	1	-0.0136934559426491
MAPKAPK5	1	-0.0249210981289452
OAS1	1	0
PXN	1	0.0717988073179966
LAG3	1	-0.00142137756983245
ICAM1	1	0.0304197107976635
IRAK3	1	0.0310953047566624
FLT3LG	1	0.0047248068403284
NLRC4	1	0.0370881444182713
IL5RA	1	-0.00111197558908114
ITGA6	1	-0.0487322650458027
NLRP1	1	0.0387969641245382
ESR1	1	0.0167259066728802
PSME1	1	0.0136171024441315
EZR	1	0.0114753603731092
MYL6	1	-0.0151595874336706
MAP3K1	1	-0.0225162734965415
PTGS1	1	0.00511501393119147
BLNK	1	-0.0145259735599562
CREM	1	-0.00423259760330295
HSP90AB1	1	0.00753431125844297
JAK2	1	-0.00681899974623955
IL12RB1	1	0
ABL1	1	0
BCL2L13	1	-0.0121597308066375
OSM	1	0.00967408250498307
CABIN1	1	0.0369406541525792
MAPK1	1	0
GGT1	1	0.0176189068096313
XBP1	1	-0.041013819512631
BIK	1	0.000752742243970749
TAB1	1	0
MYH9	1	0.0755222861431788
GRAP2	1	0.00626219068428305
CSF2RB	1	-0.000681826094795859
IL2RB	1	-0.032069773727191
EP300	1	0.0387543019795375
GZMH	1	-0.0132441011943644
GZMB	1	-0.0108991904979378
SOS2	1	0.0199578318301712
PPM1A	1	-0.0135390683719552
RPS6KA5	1	0.0209471370689005
PSMB5	1	0
ACIN1	1	0.0477488620710313
NFKBIA	1	0.0537727865480284
PSME2	1	0
MMP9	1	0.0806124244185368
CD40	1	-0.0127206323028438
SLA2	1	0.00419206593139397
NFATC2	1	0
GMEB2	1	0.0131885271165876
CSNK2A1	1	0
SIRPB1	1	0.0753631716456692
BPI	1	0.00645008730062458
TLR8	1	0
CD40LG	1	-0.0454312520591216
TNFSF13B	1	0.023705690743536
TRADD	1	0
MAPK3	1	0.083615679051605
NFAT5	1	0.0208682248248168
TSC2	1	0.0321134835186178
SLC7A5	1	0.00257833454947945
MEFV	1	0.0703158231265924
EEF2K	1	-0.00464041922402833
PYCARD	1	0.053059356972407
IL21R	1	-0.0187468201767972
CSK	1	0.05736440306267
RIPK2	1	-0.000683294262819064
IKBKB	1	0.0185174903895847
TNFRSF10A	1	0.0117152981536375
PPP2CB	1	-0.0175534059510599
MAP4K1	1	0
NFKBIB	1	0.025580338878798
RELB	1	0.0676353299587108
CD37	1	0.0278822057299083
FCER2	1	-0.00501279589995158
LILRB1	1	0.00223899570322327
LILRA1	1	0.00970812357817716
IL27RA	1	-0.00945139827708245
AKT2	1	0.0434877777902473
PIAS4	1	0.0125154792446202
BBC3	1	0.053305712111483
TGFB1	1	0.0490342978846059
CD79A	1	-0.00961271346747155
CD33	1	0.00925261660968754
TYK2	1	0.0524171395871773
CDC37	1	0.0514792924032939
CARD8	1	0.0131422902308639
SIGLEC5	1	0.0677494953348775
PPP2R1A	1	0.00663543043332215
JAK3	1	0.0415311623218887
NAMPT	1	0.0450823301644092
NOD1	1	0.00926004865272229
CASP2	1	0.0236878141192666
HSPB1	1	0
GLCCI1	1	-0.0194140871669926
RHEB	1	-0.0232785460615027
TGFBR1	1	-0.0364105928289362
C5	1	0
TNFSF8	1	-0.00707596949693044
ENG	1	0.00377464074855235
DDX58	1	0.0214301964874039
RAPGEF1	1	0.0248982599077437
PTGDS	1	0
GATA3	1	-0.0437530989803841
MAPK8	1	-0.0231821833962002
PPP3CB	1	-0.0413076933709196
BMPR1A	1	0
MAP3K8	1	0
RPS6KB1	1	-0.0210329022709351
ICAM2	1	0.0100415132046664
ALOX12	1	0.00453406637271984
PRKAR1A	1	-0.00645225679095732
MAP2K6	1	0
NFKB1	1	0.017040692675655
GAB1	1	0.00398459384691307
B3GAT1	1	-0.0033192792476672
IL10RA	1	0
BIRC2	1	-0.0421624341913576
CBL	1	0.0959733015995915
CD5	1	0
MADD	1	0.021263477918177
TCIRG1	1	0.0291982068436345
SELPLG	1	0.094910811502921
PTGES3	1	-0.0645743283495037
LTA4H	1	0
CDKN1B	1	-0.0251689752464847
LTBR	1	0.0648085400891691
OAS2	1	0.00299081017314317
PTPN6	1	0.0621554150808176
KLRB1	1	-0.0647778415719898
TDP2	1	-0.00585363874117433
MAPK14	1	0.072211663524108
SOD2	1	0.0175665034719163
TFEB	1	0.0742104898965185
VEGFA	1	0
DAP	1	0
ITK	1	-0.0632367502034821
PDE4D	1	-0.0198297107800103
PPP2CA	1	-0.0189349254619218
NR3C1	1	0.00324423463975193
PDGFRB	1	0.00665726137800501
HRH2	1	0.0811345380027263
BCL6	1	0.0911644489591777
CD86	1	0
KPNA1	1	0.0208609481473907
PRKAR2A	1	0.0243330444157236
CISH	1	-0.00619391005957072
MAPKAPK3	1	0.0437539731742263
ZAP70	1	-0.00407022399434377
ITGA4	1	-0.0271794854458719
IFIH1	1	0
HTRA2	1	-8.74438e+07
STAT1	1	0.0256734615090772
IL1R2	1	0.0899855454919424
IL1R1	1	0.0138901325529503
IL1RL1	1	0
IL18R1	1	0
IL18RAP	1	0
PPP1R7	1	0.00550819889993959
SOS1	1	-0.0277088232406083
ATF2	1	-0.0219224359039959
RAP1A	1	-0.0394027311844217
HDAC1	1	-0.00403111361338523
MEF2D	1	0.0066464657449379
NCF2	1	0.0700224716378639
PLA2G4A	1	0
CD58	1	0
CD2	1	-0.0682788701663833
AKT3	1	-0.0256345748200745
SLAMF1	1	-0.0156163409415052
CD48	1	-0.075263386917567
CD160	1	-0.00503818923120865
CR2	1	-0.0195148455612079
CD46	1	0.00568439394018301
PRDX1	1	-0.00933084023763597
PIK3R3	1	0
FASLG	1	-0.0317563982359485
TNFSF4	1	-0.00455813564832379
RPS6KA1	1	0.0878729801496075
CREB1	1	-0.00642750580351497
CASP8AP2	1	-0.0556910772331703
TNFAIP3	1	0.00754525827486899
SGK1	1	0.00043472788644269
FOXO3	1	0.0175862682405218
TGIF2	1	0
CSF3R	1	0.111214798877817
DUSP1	1	0.0132385908860345
SOCS2	1	-0.0179702119945944
APAF1	1	0.0495586258025546
TNFRSF10B	1	-0.00588084412066292
PTK2B	1	0.055847345315753
PPP3CC	1	-0.0462703925971381
CAT	1	0
PILRB	1	0.00788403772740615
CCRL2	1	0
CCR2	1	-0.00562040946123958
TNFSF10	1	0.0269915872566599
PIK3CA	1	-0.0211985342393567
CD244	1	0
PTGFR	1	0.0232647509873602
PRDX4	1	-0.0196116747085102
ADGRE5	1	0.0969638850664876
ATF1	1	-0.032659347225669
PDE1B	1	0.0235950051322635
NMI	1	0.0479085051131803
TNFAIP6	1	0.0197514226719241
C4BPA	1	0
PLCG1	1	0
CEACAM8	1	0
TREM1	1	0.0743637483500062
CDKN1A	1	0.0164185547602565
IRF1	1	0.0985624687087998
BMP4	1	0.0182879989474756
PTGER2	1	-0.0456989761138286
GRK4	1	0
IL1B	1	0.0399015001854503
MED1	1	0
TNFSF14	1	0.0244968241800601
VASP	1	0.0750633187446681
MAX	1	0.000768499104607717
CAPNS1	1	0.0545276299522512
CCR7	1	-0.0059905832017807
BCL2L12	1	0.00804988712733835
IRF3	1	0.0249105509510498
STAT5A	1	0.0437968100356771
CFP	1	0.0947992577572623
ELK1	1	0
MAP2K2	1	0.0393294039010381
TRAF2	1	0
TICAM1	1	0.0306982910925132
PTPN12	1	0.0570849174684971
YWHAH	1	0.016992860928323
ATF4	1	0
RAC2	1	0.0176213736044643
IRF5	1	0.000488118870796345
PSMA1	1	-0.0342346035741393
CD68	1	0.0337652616458922
RIPK3	1	0.016222277149608
ADCY4	1	0.0186175072301335
ECSIT	1	0.00476490122626094
JUND	1	-0.00460574488226663
LILRB2	1	0.0264424829431779
NFATC1	1	0.0149261936953352
TRAF3	1	-0.00433797503645353
IL13RA1	1	0.0292416874172861
PIAS3	1	0
RFX1	1	0.0705073089345155
RAF1	1	0.0700636360119308
CARD6	1	0.011788883998357
DAP3	1	-0.0400790054493083
CASP9	1	0
ALOX5AP	1	0.0586193881546433
MYH10	1	0.0198397145567949
KRAS	1	-0.012816488765503
CD180	1	-0.0134365148577369
PTPN22	1	-0.0310694884809463
CD101	1	0
YWHAQ	1	-0.0343022521610125
ROCK2	1	0
IL6ST	1	-0.0467333828907764
IL2RA	1	-0.00765212820713862
IL15RA	1	-0.00449764182190365
KLRD1	1	-0.0163652853843761
KLRC1	1	-0.0187086327460459
PDGFRA	1	0.0218007900878939
ETS1	1	-0.053525911547176
CD36	1	-0.00660010884922297
NT5E	1	-0.0287433087048587
MAP3K7	1	-0.0495947916444598
TEC	1	0
MDM2	1	0
RAC1	1	0.0704596560340402
TANK	1	-0.000191846747074432
IL1RN	1	0.0694947153265738
TLR4	1	0.0433859971470299
MYC	1	-0.0242537309100125
TLN1	1	0.0800038959252668
IRF4	1	-0.021008605351788
RIPK1	1	0
TLR2	1	0.0403740912653717
PPP2R1B	1	-0.00900906624374367
CASP1	1	-0.0141270327426372
CASP5	1	0.0357575397313681
PLCB2	1	0.0833705061686573
STAT4	1	-0.0398807370683453
ITGAV	1	-0.0192337914363266
CASP6	1	-0.00388716906579847
PPP3CA	1	0
CD27	1	0.0139618761894571
DUSP6	1	-0.0150967401071954
ITGB7	1	0
BCL2A1	1	-0.0261334743225227
NCOA2	1	0.00372803446301378
ITGAX	1	0.0690424399525899
MYLK3	1	0.0224692272049517
IRF8	1	-0.0374084582122358
PDPK1	1	0.0314397518111619
KSR1	1	0
DPEP3	1	0.0164583936670538
PIK3R5	1	0.0533013117246066
TP53	1	0
SECTM1	1	0.0743863962260296
VAV1	1	0.07922228461741
IFNAR1	1	0.0332534632633526
SOD1	1	-0.0444531843625779
AKT1	1	0.00254223644263402
CAPN10	1	-0.00197718134138762
NLRP12	1	0.071905480775493
SIGLEC10	1	0.0246969034391502
MAP3K6	1	0.00328242507217098
BCL10	1	-0.00749980773661157
PRKACB	1	-0.0809994174893445
CD53	1	-0.0198007653265217
MGST3	1	-0.035548066991617
FCGR2A	1	0.0721759498826439
MCL1	1	0.0231532996910769
S100A8	1	-0.0164830451168515
ILF2	1	-0.0419586866830983
PARP1	1	0.000710240190188557
PTPN7	1	0.0110343151953409
HSPD1	1	-0.000451961153155761
GZMA	1	-0.0698748302357071
PIK3R1	1	-0.0178443968218365
RASA1	1	-0.0172141661000528
TNIP1	1	0.0589267300415955
NFKBIE	1	0
IL2RG	1	0.0256573474987568
PTGES2	1	0.0151341873299642
PTGES	1	0.0149796791365339
ZEB1	1	0
SERPING1	1	0.0269107087121227
PTPRJ	1	0.0250250963801223
PAK1	1	0.0951104243858806
NCAM1	1	0
MS4A2	1	0
PLCB3	1	0.00561706777405295
ITGB1	1	0
TIRAP	1	0
CD226	1	-0.0544733436267021
IL18	1	0
FOXO1	1	0.0106563992385444
EIF4E	1	-0.00336696768054052
ADAM8	1	0.0553491259020683
ADAM17	1	0
CCL28	1	-0.0125893384421177
CYSLTR2	1	0
PDE3B	1	-0.0359738178802702
CAMK4	1	-0.0633052623966996
PTPRK	1	0
BCL2L11	1	0
NR4A2	1	0.00117557922689965
CD96	1	-0.0405013084673065
CD8A	1	-0.0455107358717285
PRKCA	1	-0.0159342937841159
ENAH	1	0.0192929258010924
LY96	1	-0.0224441954575565
PIK3AP1	1	0
PPP2R2B	1	-0.0125328945575815
MAPK13	1	0.0155530824312512
MS4A1	1	-0.0581030962245931
MMP14	1	0
ETS2	1	0.0618006598589564
BRAF	1	0
TNFRSF14	1	0.0122334522635895
DUSP2	1	-0.0226279281962841
FAIM	1	0
CD1D	1	-0.00760186431423702
CD1C	1	-0.00970940100352948
F11R	1	0.0395351128896104
FCER1G	1	0.0274602849277675
IFNAR2	1	0.0623127200177352
IFNGR2	1	0.0284273864361167
C1R	1	0.00854449817259892
THEM4	1	-0.0220106539639448
ACE	1	0.00400865677836392
TNFRSF13C	1	-0.0181386590890963
PTGIR	1	0.0276859598890496
DFFA	1	0
CPAMD8	1	0.0171431154718237
ITGB2	1	0.070193090309809
CXCR5	1	-0.020153270064636
SHC1	1	0.0102118826859161
IL6R	1	0.104312546339021
LMNA	1	0.00945434295701096
CCR5	1	-0.0203208845841917
ITGA5	1	0.052848091513154
ALOX15	1	0
CXCL16	1	0.0430015386697573
RPS6KA4	1	0.0222764542336605
GMEB1	1	0.0183446242279784
JAK1	1	0.0159529529856453
NLRP3	1	0.028556990193444
SLAMF6	1	-0.0363067846112328
MAPKAPK2	1	0.0700370920580981
CAPN2	1	-0.0351755683500214
REL	1	0.00787004635579889
CTSS	1	0.0154799589089727
S100A9	1	0.0349783471526437
S100A12	1	0.0213901549655894
TGFA	1	0.0121306759587817
CXCR1	1	0.102941850092421
TGFBR2	1	-0.013690732098223
IFI16	1	0.0403195501409034
CTLA4	1	-0.018373373189835
ICOS	1	-0.0312992628772167
PTPN13	1	0
CXCL3	1	0.0224587347406543
CXCL5	1	0
PPBP	1	-0.0237658126822922
CXCL1	1	0
CCR1	1	0.052027912273692
PRKCD	1	0.0366155916318063
IL15	1	-0.0141992829212925
CASP3	1	-0.0390753115490843
TLR3	1	0.00832714060297675
CITED2	1	-0.0221589222390846
YWHAZ	1	-0.016821296435345
SYK	1	0.0576087605773048
NFIL3	1	0.0378695718802824
CYBB	1	0
INPPL1	1	0.0569073573140459
TSC1	1	0.021124877660852
CASP7	1	-0.0169101219487468
JAM3	1	0
BTRC	1	-0.000572717106905476
C2	1	0.012422728115607
ILK	1	0.024614979297166
PRKCB	1	0.0496397765500248
HSP90B1	1	-0.0296312689425993
ANPEP	1	0.0894286647921544
STAT6	1	0.0686262940836367
YWHAB	1	0.0637782906823736
ENDOG	1	0.0196359788036295
CRK	1	0.00859352462082657
NOD2	1	0
DPEP2	1	0.0313308757526884
LAIR1	1	-0.0101239579187794
SERPINF2	1	0
PRDX2	1	0
CD300A	1	0.0130646910196482
SLC3A2	1	0
CTNNB1	1	0
FADD	1	0.00217538392167203
PTGDR	1	-0.0169500119635147
IRF2	1	0.061855328668172
CX3CR1	1	-0.0404496355836972
TAP1	1	0.0186482353137638
RHOH	1	-0.0450488775743475
CAVIN2	1	-0.00511161008599685
STAT3	1	0.0984400514614593
IL7R	1	-0.0716320246455
INPP5D	1	0.0744638170238153
SIGLEC7	1	0.0332704160992774
MAP2K1	1	-0.0366710920424255
ADRB2	1	-0.0220724025687452
CRADD	1	0
PTK2	1	0
PTAFR	1	0.0805698467823626
CXCL8	1	-0.0107847859692246
CD52	1	-0.05005947209239
HINT1	1	-0.0659566995490987
DFFB	1	-0.0279409722353095
LIMS1	1	0.000376583493288959
ITGAM	1	0.0496706522429501
ALCAM	1	-0.000507194386979061
YWHAG	1	-0.0245957453058624
NFRKB	1	0.00853466621263116
FOS	1	0
CD14	1	0.0840857380694294
STAT2	1	0.00274877916166219
SOCS6	1	0
CEACAM3	1	0.0819491353704361
FPR2	1	0.0262588146097444
PRKCE	1	0.00570422818090587
SOCS5	1	-0.0233832157954669
PTGER4	1	-0.0398798278178416
BCL2L1	1	0.00574083865693098
PIK3CD	1	0.0797999583673935
BCL2	1	-0.0464240370585247
C3AR1	1	-0.0026592896798064
PTEN	1	0
TLN2	1	0
MAL	1	-0.030030441829946
CYCS	1	-0.034858478623233
CD8B	1	-0.0345288279580718
MALT1	1	-0.0442356763599296
CXCR6	1	-0.0164319271244405
CEBPB	1	0.033253587921453
IL16	1	0.0313133309355723
PPP1CA	1	0.018625520117906
RASGRP1	1	-0.0683345487506778
MYD88	1	0
GRK2	1	0.0668491009317752
RELA	1	0.0501992269547649
CYSLTR1	1	-0.016520553024557
C1QA	1	0.014532041460474
TNFRSF10D	1	0
TNFRSF10C	1	0.0951285741589481
STAT5B	1	0.052891769045782
TLR10	1	-0.0155217720723677
TLR1	1	0.00790118146001834
TLR6	1	0.0760687739376154
SELP	1	0.00500604828852638
HRAS	1	0
TRAF6	1	0
DDIT3	1	0
ARHGAP1	1	0.0510723080490583
PTPN2	1	-0.0185839433446665
RPS6KB2	1	0.0302205215134762
GPX2	1	0.00435111013186216
TGIF1	1	-0.0111264483871906
JUN	1	0.0146049319005746
IL17RA	1	0.103093881545372
GRB2	1	0.0576342015952142
UBE2N	1	-0.0609209109994665
CD28	1	-0.0494554918902747
PTPN11	1	0
CIITA	1	0.0220374490391515
FCER1A	1	-0.0320032950487596
AKAP5	1	0
SOCS4	1	-0.0324044268849067
MED14	1	-0.0202108552626151
PRKRA	1	-0.0340898519563939
NRIP1	1	-0.0185523180375748
PRF1	1	-0.00400687301286495
CXCR2	1	0.0696097156501874
C1S	1	0.0187734676944768
CSF1R	1	0.0405692164001972
PLCB1	1	0
LCK	1	-0.0141651189522362
CAMK1D	1	0.0676216629282898
PTGDR2	1	0
CCR3	1	0
TBK1	1	-0.0176013410205205
CCR4	1	0.00720135432227736
SH2D1A	1	-0.0587209697776596
IRAK1	1	0.0193028077012057
CSF1	1	0
SOCS3	1	0.0161253560668729
PDE4B	1	0
FAF1	1	0
IL3RA	1	0.0140617148342728
SOCS1	1	0
MAPK11	1	0
IRF7	1	0.0224743094437475
PPP1CC	1	-0.0535048178351803
FCAR	1	0.0420620412614819
PDE2A	1	0.011735486042896
LILRB4	1	0
TNFRSF4	1	-0.000630941988627051
PPARA	1	0.00774526864349506
LILRA5	1	0.0594222381630059
TLR5	1	0.0620582948547738
SEMA4D	1	0.0600337879672367
CARD9	1	0.00803393218040338
SELL	1	0.0638453954559989
HMGB1	1	-0.0716703308685557
NCR1	1	0
IL1RAP	1	0.0444760066722793
PAX5	1	-0.0140775121848588
AKR1C3	1	-0.000899957279795685
CD55	1	0.0274164207970899
FUT4	1	-0.00450953168471305
PTPN1	1	0.0412546838728669
HDAC2	1	-0.03072197813161
TLR7	1	-0.00195187954707375
DAPK1	1	0
HLA_DQA1	1	-0.0290558404915496
CD47	1	-0.0559118726237346
SRC	1	0.0250302289423159
SERPINA1	1	0.066659119725722
SYNGAP1	1	0.00871301368537208
C5AR1	1	0.0568502315604828
MAP3K5	1	0.0371511580852548
SPN	1	0.000398520844093332
GZMM	1	0
ELANE	1	0.00530431481261098
DPP4	1	-0.0284318405525486
SPTAN1	1	0
CFD	1	0.0309602610575442
IRAK4	1	-0.00892986758796241
SIRPA	1	0.0524749810955756
CARD11	1	0
CTNND1	1	0.00016564605799596
SH2D1B	1	-0.0201345140235758
MTOR	1	0
CD247	1	-0.0338475139207238
CD3E	1	0
MAP3K3	1	0.0995298209816272
CR1	1	0.0372688225665204
FCGR3A	1	0.0116851010591278
DAXX	1	0.00809273733256008
BMPR2	1	-0.0195053192267098
HLA_DOA	1	-0.00913609504377173
HLA_DMA	1	-0.010128236367759
TAP2	1	0.00495317870621689
HLA_DRA	1	-0.0569041281169741
AGER	1	0.0243174827518469
CARD16	1	0
CSNK2B	1	0.0189047781991368
NCR3	1	-0.000556310832056103
MICB	1	0.00553938684802782
MICA	1	0
HLA_C	1	0.00921963249320035
LILRB3	1	0.112211776541838
HLA_E	1	0.0886601080972404
HLA_G	1	0
HMGN1	1	-0.0603472581805215
KLRC2	1	-0.0186726681951408
HLA_A	1	0.0345776372439949
IGHA1	1	0.000792207448157807
ACKR1	1	0.011743431257594
NRAS	1	-0.0442601598598581
CHUK	1	-0.0236239882669299
SIPA1	1	0.0388104999360937
PPP1CB	1	-0.048097401197329
LAT	1	0.00293799056751964
IRF9	1	0.0269890382294947
ITGA1	1	0
TNFRSF25	1	-0.00751781252426288
IFI30	1	0.0198237959236171
CKLF	1	0.000433659294191671
PPP3R1	1	0.0112157432898733
KIR2DS4	1	0
HLA_DPB1	1	-0.0367547012590909
LTA	1	0
HLA_DPA1	1	-0.037925434453735
TAPBP	1	0.0975723142959985
HLA_DQB2	1	0
TNF	1	-0.000723943893994317
HLA_B	1	0.0112092011226694
HLA_DQA2	1	0
TNFSF12	1	-0.00960542452834452
LILRA4	1	0.0112585919099069
LILRA2	1	0.0882538209517565
PSMB9	1	0.0472669123216424
TNFRSF13B	1	0
MIF	1	-0.00814641567205538
HLA_DMB	1	-0.00133258680936241
IL10RB	1	0.0553777998937314
LILRA6	1	0.0382758266864454
LYN	1	0.069059555170165
ITGB3	1	0.0192455526972376
PECAM1	1	0.084498964382344
RASSF5	1	0.00712637661006775
CCL5	1	-0.00413765296824349
CCL4	1	-0.0341562265506059
ADORA3	1	0
CFH	2	0
BAD	2	0
CD99	2	-0.0307928839283283
ALS2	2	-0.000656200435250997
CASP10	2	0
CFLAR	2	0
SARM1	2	0.0240541034884517
CD38	2	0
FKBP4	2	0
PRKAR2B	2	0
CREBBP	2	0
ITGAL	2	0.0262359312681047
ITGA3	2	0.0500763788374727
ITGA2B	2	0.00953585928392058
MAP3K14	2	0.0204509953389417
TNFRSF12A	2	0
TBXA2R	2	0.0064839688616287
CD79B	2	0.0230856516375804
PGLYRP1	2	0
IL32	2	0.0267851917073863
CD9	2	-0.0400354777088495
CD4	2	0
LRRC23	2	0.0111400028938459
BTK	2	0.000834837661491293
FYN	2	0.009828996071195
PLAUR	2	-0.0669833291293907
TYROBP	2	-0.0173928026914471
CD22	2	0.0558607106005074
ALOX5	2	-0.0676520246926761
CAPN1	2	0.0148092659078965
BID	2	-0.0508927831210508
MARCO	2	0
CD74	2	0.00028632712506661
NLRP2	2	0.0078374598835299
BIRC3	2	-0.0349771680664153
FAS	2	-0.0560817259279225
CD44	2	-0.0760071885903355
SLAMF7	2	-0.000640515644659357
IFNGR1	2	-0.100971803495312
TNFRSF1B	2	0
BAK1	2	0.0304512359703909
PIAS1	2	-0.0724451411012846
MAP2K3	2	0
VCL	2	-0.0212086298334857
LCP2	2	-0.071954955137988
TNFRSF9	2	0.0078641458161956
FOXP3	2	0
MAPK9	2	-0.0236628630720382
PIK3CB	2	-0.028996965860125
TAB2	2	-0.0685378140177158
EIF2AK2	2	-0.0357849931181465
TRAF1	2	0.0246105151599862
TBXAS1	2	-0.00782489402644783
CASP8	2	-0.0917252695062105
RFXANK	2	0.0129177812191799
MAP2K4	2	-0.0207708089850386
PRKCQ	2	0
PDE4A	2	0.0250198675066413
TNFRSF1A	2	-0.0415696811120247
RHOA	2	-0.053496431487389
PRKCZ	2	0.0174876393584545
ROCK1	2	-0.0476957121495145
MEF2A	2	-0.0511234895328055
BCL3	2	-0.000953087866737835
DAPP1	2	-0.0798605545350665
CSNK2A2	2	-0.00462111353401625
PRKACA	2	0.0395433829881787
FCGR2B	2	-0.0442156828601102
NFATC3	2	0
PTGS2	2	-0.0528187749873218
TBX21	2	0.012887185943568
SCARF1	2	-0.0671623385525768
MYDGF	2	0
TXK	2	0.00512225916298325
PAG1	2	-0.0185143727650362
ICAM3	2	0.00796391280411368
RAP1GAP	2	0
MAP2K7	2	0.0290093263898165
NFKB2	2	0.0178483392021397
IL4R	2	0
CST7	2	0
PIAS2	2	0.0224240964611424
ARAF	2	0
TOLLIP	2	0.0353380700213209
MKNK1	2	-0.0323884052304876
CEACAM1	2	0
HSP90AA1	2	-0.0320265955386632
TCF7	2	0.0562357696956573
MEF2C	2	-0.00312255302508584
PTPRC	2	-0.0382764025396042
TRAF5	2	0
ITGAE	2	0
TXLNA	2	0.00755673116310767
NCOA1	2	-0.0300669414131615
CD59	2	-0.0394978575438889
CTTN	2	0
MGST2	2	-0.0308804130205501
NFX1	2	0
BAX	2	0.0290285240681952
SH3BP2	2	0.0214230360251434
SIGLEC1	2	0
MAVS	2	0.0636930880858957
SIRPG	2	0.00111778036889505
MAPKAPK5	2	0
OAS1	2	-0.0279774385300462
PXN	2	-0.044938177493992
LAG3	2	0
ICAM1	2	-0.013906753151359
IRAK3	2	-0.0485689224407512
FLT3LG	2	0.0348610414877312
NLRC4	2	-0.0484789426562365
IL5RA	2	0
ITGA6	2	-0.0141936957885065
NLRP1	2	0
ESR1	2	0.0425022912467633
PSME1	2	-0.0459477011739639
EZR	2	0.0454296636676315
MYL6	2	-0.00472409745470392
MAP3K1	2	-0.0578866675317564
PTGS1	2	-0.00619187588201185
BLNK	2	0.000796754727697316
CREM	2	-0.00624275446541215
HSP90AB1	2	0.0538882687736702
JAK2	2	-0.0630657496367179
IL12RB1	2	0.0122020553486247
ABL1	2	-0.00127629891857056
BCL2L13	2	-0.0145434854079014
OSM	2	-0.0412394356675104
CABIN1	2	0.0241100426200081
MAPK1	2	-0.0920798205340044
GGT1	2	0.00370649097718638
XBP1	2	-0.0219400273873344
BIK	2	0
TAB1	2	0.0174350555558428
MYH9	2	0
GRAP2	2	0.0548449856987717
CSF2RB	2	-0.114454430341809
IL2RB	2	-0.0437953734055927
EP300	2	-0.00177587518512155
GZMH	2	0.0172748653596044
GZMB	2	0
SOS2	2	-0.0509384642617002
PPM1A	2	-0.0061972785998642
RPS6KA5	2	-0.0362162330698199
PSMB5	2	0
ACIN1	2	0.0497331400965258
NFKBIA	2	-0.0483002956421684
PSME2	2	-0.00578916228765196
MMP9	2	-0.014654778523756
CD40	2	-0.00495892667232727
SLA2	2	0.0180029636514756
NFATC2	2	0.060308350324822
GMEB2	2	-0.0028750603427155
CSNK2A1	2	0.00393356500405907
SIRPB1	2	-0.0255699828786722
BPI	2	0
TLR8	2	-0.111041145522518
CD40LG	2	-0.0138398160352372
TNFSF13B	2	-0.0799289532541628
TRADD	2	0.00263391287633045
MAPK3	2	0
NFAT5	2	0
TSC2	2	0.0410067710120907
SLC7A5	2	0.0100026094762353
MEFV	2	0
EEF2K	2	0
PYCARD	2	-0.0315772225539429
IL21R	2	0
CSK	2	0
RIPK2	2	-0.0248265701938725
IKBKB	2	0.0361094950135636
TNFRSF10A	2	0.0769675762752401
PPP2CB	2	-0.0272413438258615
MAP4K1	2	0.0308606979196132
NFKBIB	2	0.0123734363581848
RELB	2	0.0176861182996959
CD37	2	0.00723302804666147
FCER2	2	0.006701868355467
LILRB1	2	0
LILRA1	2	-0.0429943996776207
IL27RA	2	0.00112955519537301
AKT2	2	0.0460977476550113
PIAS4	2	0
BBC3	2	0
TGFB1	2	0.0200361360341115
CD79A	2	0.0246828281314583
CD33	2	-0.00103649257041675
TYK2	2	0
CDC37	2	0.0620498314900963
CARD8	2	-0.0552829305528153
SIGLEC5	2	-0.00685370962473779
PPP2R1A	2	0.0029167133269732
JAK3	2	-0.0018492363501776
NAMPT	2	-0.093648237513194
NOD1	2	0.0324900200146643
CASP2	2	0.0136869376394853
HSPB1	2	0.00190380501065092
GLCCI1	2	-0.00999112169439902
RHEB	2	-0.0309324937985192
TGFBR1	2	-0.0627514571330902
C5	2	0
TNFSF8	2	-0.00177170674578626
ENG	2	0.00906845817140264
DDX58	2	-0.0245983313571758
RAPGEF1	2	0.0131226443363613
PTGDS	2	0.00736587904493022
GATA3	2	0
MAPK8	2	-0.0127323145803791
PPP3CB	2	-0.0316943618905711
BMPR1A	2	0.0235766082809042
MAP3K8	2	-0.0134924570880978
RPS6KB1	2	0
ICAM2	2	0.0403460537419101
ALOX12	2	0
PRKAR1A	2	-0.102141598478039
MAP2K6	2	-0.0329791067482233
NFKB1	2	-0.00920816652305947
GAB1	2	-0.0266943089138927
B3GAT1	2	0.00693157213979726
IL10RA	2	0.0238627483511053
BIRC2	2	-0.0398568896797027
CBL	2	0.00198650771597363
CD5	2	0.0413491496754033
MADD	2	0.039313512500121
TCIRG1	2	-0.00205776252537127
SELPLG	2	0
PTGES3	2	-0.0652886985450815
LTA4H	2	-0.0623854763330091
CDKN1B	2	-0.067363287251366
LTBR	2	0.00177189468298668
OAS2	2	-0.0127750276650762
PTPN6	2	0
KLRB1	2	-0.0367888244379843
TDP2	2	-0.069936844563119
MAPK14	2	-0.046208577355744
SOD2	2	-0.130519854618869
TFEB	2	0.0022183563225933
VEGFA	2	0
DAP	2	-0.0120789160399247
ITK	2	-0.0110780977417944
PDE4D	2	0
PPP2CA	2	-0.0563005174708966
NR3C1	2	-0.0516578655780485
PDGFRB	2	0.028432196648066
HRH2	2	-0.0126929765993065
BCL6	2	-0.0359643065559533
CD86	2	-0.019742366652241
KPNA1	2	0
PRKAR2A	2	0.0141342922985853
CISH	2	-0.00903758227134282
MAPKAPK3	2	0
ZAP70	2	0.0285089468568291
ITGA4	2	0
IFIH1	2	-0.0381913188860208
HTRA2	2	-0.00634927590745352
STAT1	2	-0.0391848031240929
IL1R2	2	-0.00786769369069667
IL1R1	2	-0.032955168919374
IL1RL1	2	0
IL18R1	2	-0.0322505216242387
IL18RAP	2	-0.0682183741645747
PPP1R7	2	0.000907254966521753
SOS1	2	-0.0285252888601319
ATF2	2	-0.0157125385902302
RAP1A	2	-0.0948815793229104
HDAC1	2	-0.00937110297792604
MEF2D	2	-0.028945940310468
NCF2	2	-0.0785148126550818
PLA2G4A	2	0
CD58	2	-0.0476347166323261
CD2	2	0
AKT3	2	0.0196217336778969
SLAMF1	2	1.33911e+09
CD48	2	-0.0715504503050851
CD160	2	0.00232591527286079
CR2	2	-0.00679226869838709
CD46	2	-0.0835624874995809
PRDX1	2	0
PIK3R3	2	0.0199697003247362
FASLG	2	-0.0317499579730231
TNFSF4	2	-0.0136620305202964
RPS6KA1	2	0.00187331885082238
CREB1	2	-0.0690792284457486
CASP8AP2	2	-0.0240362328299399
TNFAIP3	2	0
SGK1	2	-0.0303585202605395
FOXO3	2	0.00242692886093069
TGIF2	2	0
CSF3R	2	-0.0194446954011993
DUSP1	2	-0.0903542103134777
SOCS2	2	0
APAF1	2	-0.0140754571454287
TNFRSF10B	2	-0.0563207291814544
PTK2B	2	0
PPP3CC	2	-0.0247485253788777
CAT	2	-0.0591242774253206
PILRB	2	0.0364814720557551
CCRL2	2	0
CCR2	2	-0.0454623430388956
TNFSF10	2	-0.0585883704186769
PIK3CA	2	-0.0357386607764986
CD244	2	0
PTGFR	2	0.0471210930769316
PRDX4	2	0
ADGRE5	2	-0.00905850728525547
ATF1	2	-0.029128886409594
PDE1B	2	0.033758312099608
NMI	2	-0.0187020361475399
TNFAIP6	2	-0.0689888469258571
C4BPA	2	-0.00406812649590319
PLCG1	2	0.0380623492557486
CEACAM8	2	-0.000453781114659008
TREM1	2	-0.0191665019478533
CDKN1A	2	0
IRF1	2	-0.00334303524080043
BMP4	2	0.0424979741375793
PTGER2	2	-0.0507016550254097
GRK4	2	0
IL1B	2	-0.0629306412527722
MED1	2	0
TNFSF14	2	-0.0327310176248186
VASP	2	-0.0446317585209069
MAX	2	-0.0466422937769339
CAPNS1	2	0.0475234065742626
CCR7	2	0.0470765920641611
BCL2L12	2	0.00665606740029616
IRF3	2	0.074855376092888
STAT5A	2	-0.00506556652851756
CFP	2	0
ELK1	2	0
MAP2K2	2	0.0416607029569822
TRAF2	2	0.0165177337404382
TICAM1	2	0.0148600785368277
PTPN12	2	0
YWHAH	2	0
ATF4	2	0.0222609530656985
RAC2	2	-0.0717080285623805
IRF5	2	-0.0111457138536025
PSMA1	2	-0.0449591826373072
CD68	2	0.0050480728076097
RIPK3	2	0
ADCY4	2	0
ECSIT	2	0.0318977625536167
JUND	2	-0.0132720005905901
LILRB2	2	-0.0604175982815559
NFATC1	2	0.0392383260017083
TRAF3	2	-0.0134074355360564
IL13RA1	2	-0.0894419895109407
PIAS3	2	0
RFX1	2	0.0228430112796432
RAF1	2	-0.00211233302113739
CARD6	2	-0.0359338259427668
DAP3	2	-0.0338508518344686
CASP9	2	-0.0350731310614638
ALOX5AP	2	-0.066408723463288
MYH10	2	0.0465803114902314
KRAS	2	-0.0620932024972648
CD180	2	0
PTPN22	2	-0.0100927704980473
CD101	2	0
YWHAQ	2	-0.0249651376752229
ROCK2	2	0
IL6ST	2	-0.0178602075555888
IL2RA	2	0
IL15RA	2	-0.028049299006145
KLRD1	2	0.0115465266774551
KLRC1	2	0
PDGFRA	2	0.0398560473509022
ETS1	2	-0.0194084264180475
CD36	2	-0.0164053518472188
NT5E	2	-0.0149813690045825
MAP3K7	2	-0.0537725227626363
TEC	2	0
MDM2	2	-0.0362354059557445
RAC1	2	0
TANK	2	-0.0640584129478755
IL1RN	2	-0.0378326214680909
TLR4	2	-0.0569499379841136
MYC	2	-0.0299007799755613
TLN1	2	0.005773880273501
IRF4	2	-0.0120871099231407
RIPK1	2	-0.0226468711611418
TLR2	2	-0.0720430288812124
PPP2R1B	2	0
CASP1	2	-0.0895344189815343
CASP5	2	-0.0240646219761872
PLCB2	2	0.0496838149091804
STAT4	2	-0.00994069864576987
ITGAV	2	-0.0115120603951999
CASP6	2	0.00975517946788554
PPP3CA	2	-0.0659415980098862
CD27	2	0.0657928008212451
DUSP6	2	-0.106094391400114
ITGB7	2	0.0600624981021103
BCL2A1	2	-0.0758402076090768
NCOA2	2	-0.0492122440927898
ITGAX	2	-0.0521917924973178
MYLK3	2	0.0453104121267589
IRF8	2	-0.0517962322900934
PDPK1	2	0
KSR1	2	-0.0231026352638309
DPEP3	2	0
PIK3R5	2	-0.0170333124128853
TP53	2	0.00704660064615304
SECTM1	2	-0.0493270924188324
VAV1	2	0.00161787889178579
IFNAR1	2	-0.0456908189528678
SOD1	2	0
AKT1	2	-0.0403245987357378
CAPN10	2	0.001200137155801
NLRP12	2	-0.00293896791224945
SIGLEC10	2	-0.0313680356825205
MAP3K6	2	0.00934077697573543
BCL10	2	-0.0612888715703494
PRKACB	2	-0.0351004578280922
CD53	2	-0.115438426278705
MGST3	2	-0.0154594005354621
FCGR2A	2	-0.0755506710877187
MCL1	2	-0.0884191418569641
S100A8	2	-0.0672801515955087
ILF2	2	-0.017704249424617
PARP1	2	0.0444836658475718
PTPN7	2	0.0719903849424259
HSPD1	2	0.00852563186645461
GZMA	2	-0.0278682342455221
PIK3R1	2	0.00503162737525517
RASA1	2	-0.00574109042216433
TNIP1	2	0.00198512566361946
NFKBIE	2	0
IL2RG	2	0
PTGES2	2	0.0389169953032221
PTGES	2	0
ZEB1	2	0
SERPING1	2	-0.0231812965824518
PTPRJ	2	-0.0764732928400923
PAK1	2	-0.0198121143087928
NCAM1	2	0.0101633329841302
MS4A2	2	0
PLCB3	2	0
ITGB1	2	0.0080404114817086
TIRAP	2	0
CD226	2	0
IL18	2	-0.000406353510859339
FOXO1	2	0.034988036119782
EIF4E	2	0.0166762634898174
ADAM8	2	-0.0691850215460046
ADAM17	2	-0.0384501196271958
CCL28	2	0
CYSLTR2	2	0
PDE3B	2	-0.0418981094182609
CAMK4	2	0
PTPRK	2	0.0160107169891353
BCL2L11	2	-0.0537707038241168
NR4A2	2	0
CD96	2	0.00136998277443539
CD8A	2	-0.00730451901917902
PRKCA	2	0.0202551883661472
ENAH	2	0.0505758471829911
LY96	2	-0.0605821850002914
PIK3AP1	2	-0.0796754291243382
PPP2R2B	2	0
MAPK13	2	-0.0128020371204819
MS4A1	2	0
MMP14	2	0.00875492160226076
ETS2	2	-0.0440246511915987
BRAF	2	-0.0132938012659458
TNFRSF14	2	0
DUSP2	2	-0.0158882097129745
FAIM	2	0.0205336285675153
CD1D	2	-0.0535690738901159
CD1C	2	0
F11R	2	-0.0568224748758806
FCER1G	2	-0.0445056631033101
IFNAR2	2	0
IFNGR2	2	-0.0956648267141614
C1R	2	0.0041444519529514
THEM4	2	0.0163572107620407
ACE	2	0.0296224843606061
TNFRSF13C	2	0
PTGIR	2	0.0334133901094525
DFFA	2	0.0498083097604657
CPAMD8	2	0.0234610214565431
ITGB2	2	-0.0222276573223437
CXCR5	2	0
SHC1	2	0
IL6R	2	0
LMNA	2	0.00818273917946457
CCR5	2	-0.0177165412049496
ITGA5	2	0
ALOX15	2	0
CXCL16	2	-0.038963542081039
RPS6KA4	2	0.0275684431818329
GMEB1	2	0.0193247178510714
JAK1	2	-0.0344309882436826
NLRP3	2	0
SLAMF6	2	-0.00369036310104939
MAPKAPK2	2	0.000250125136298357
CAPN2	2	-0.0207449864152168
REL	2	0
CTSS	2	-0.0780585302746234
S100A9	2	-0.0515709448943781
S100A12	2	-0.046600271585893
TGFA	2	-0.0583812741412625
CXCR1	2	-0.0390768095616923
TGFBR2	2	-0.0866193195105532
IFI16	2	-0.0458824999103155
CTLA4	2	-0.00294511783521965
ICOS	2	-0.00614926491816578
PTPN13	2	0
CXCL3	2	0.0460118489120223
CXCL5	2	-0.00282839295006734
PPBP	2	-0.0332761924319711
CXCL1	2	-0.0462321217057912
CCR1	2	-0.0334046101413413
PRKCD	2	-0.0665867947384191
IL15	2	-0.020114073354335
CASP3	2	-0.0455022918577998
TLR3	2	0.0341679623332604
CITED2	2	-0.0378938096029245
YWHAZ	2	-0.0698048649912117
SYK	2	-0.0437174782204641
NFIL3	2	-0.0694067861210697
CYBB	2	-0.040263706210377
INPPL1	2	0.0491437119474202
TSC1	2	0.0369180242095017
CASP7	2	-0.0214074005361019
JAM3	2	0
BTRC	2	0
C2	2	0.0241161605336213
ILK	2	0
PRKCB	2	-0.0405915444122228
HSP90B1	2	-0.0196559942362437
ANPEP	2	-0.0149686735214289
STAT6	2	-0.00407281450121753
YWHAB	2	0
ENDOG	2	0.0445745519239215
CRK	2	-0.0196373654268229
NOD2	2	-0.0631866350350464
DPEP2	2	-0.0119421713289782
LAIR1	2	0
SERPINF2	2	0
PRDX2	2	0.00298809969460378
CD300A	2	-0.0676667665444717
SLC3A2	2	0
CTNNB1	2	0
FADD	2	-0.031612518996378
PTGDR	2	0
IRF2	2	-0.0219945382507807
CX3CR1	2	-0.0415134035154491
TAP1	2	-0.0708633770208406
RHOH	2	0
CAVIN2	2	-0.0235469793086237
STAT3	2	0.00800362641983448
IL7R	2	0
INPP5D	2	0.0319175328364432
SIGLEC7	2	0
MAP2K1	2	-0.0619914220500231
ADRB2	2	-0.00371593198602107
CRADD	2	-0.00242121428813409
PTK2	2	0.0111966721688069
PTAFR	2	-0.0620395175730686
CXCL8	2	-0.039258868648617
CD52	2	0.0093649220897602
HINT1	2	-0.0251072668249813
DFFB	2	-0.0368365854624294
LIMS1	2	0.00728965895090337
ITGAM	2	-0.0543956094974035
ALCAM	2	-0.0171226779493877
YWHAG	2	-0.0478737177350094
NFRKB	2	0.0071891638808747
FOS	2	-0.0690475657563409
CD14	2	-0.0135351161519105
STAT2	2	-0.0385520277573248
SOCS6	2	0
CEACAM3	2	0
FPR2	2	-0.105367691375001
PRKCE	2	0.0307478659567498
SOCS5	2	-0.0127646689213787
PTGER4	2	-0.0608278936015826
BCL2L1	2	0.0130645152528191
PIK3CD	2	-0.00589953244933625
BCL2	2	-0.0103795849580335
C3AR1	2	-0.0415878058323157
PTEN	2	-0.111615167774519
TLN2	2	0
MAL	2	0
CYCS	2	-0.000575967336454907
CD8B	2	0
MALT1	2	-0.00291312365036016
CXCR6	2	-0.0125711420876528
CEBPB	2	-0.0963947497526544
IL16	2	0
PPP1CA	2	0
RASGRP1	2	-0.0145409492006718
MYD88	2	-0.0953274439677812
GRK2	2	0
RELA	2	0.0161666861080627
CYSLTR1	2	-0.0488055703944962
C1QA	2	0
TNFRSF10D	2	0
TNFRSF10C	2	-0.034151691157162
STAT5B	2	-0.0353983051145629
TLR10	2	-0.0304415770752771
TLR1	2	-0.0949625206628564
TLR6	2	0
SELP	2	0
HRAS	2	0.0247115417650613
TRAF6	2	-0.00972658017856514
DDIT3	2	-0.00896599145256995
ARHGAP1	2	0
PTPN2	2	0
RPS6KB2	2	0.0560234316657873
GPX2	2	0.0240872443870989
TGIF1	2	-0.00732464255983546
JUN	2	0
IL17RA	2	-0.0190980821338906
GRB2	2	-0.0657317023018085
UBE2N	2	-0.049741503513275
CD28	2	-0.0133745590058919
PTPN11	2	0.00223765212116524
CIITA	2	0.0517845979763859
FCER1A	2	-0.0392006316419773
AKAP5	2	0.013882580169532
SOCS4	2	-0.0209403392613129
MED14	2	-0.022396513207756
PRKRA	2	-0.0238198935839101
NRIP1	2	0
PRF1	2	0.000124037301130014
CXCR2	2	-0.0996154760524046
C1S	2	0.0438412496491514
CSF1R	2	0.0240455321033423
PLCB1	2	0
LCK	2	0.0378924713808091
CAMK1D	2	0.00391491882203708
PTGDR2	2	0
CCR3	2	-0.0397170466884406
TBK1	2	-0.0348820243724249
CCR4	2	0.0316516094691375
SH2D1A	2	-0.0211246689394406
IRAK1	2	0.0112147048307273
CSF1	2	-0.013179565016814
SOCS3	2	-0.0610268942479076
PDE4B	2	-0.0570133915093073
FAF1	2	0.0143319354333429
IL3RA	2	0
SOCS1	2	-0.0222686199744535
MAPK11	2	0.0170855649568031
IRF7	2	-0.0318246916466782
PPP1CC	2	-0.0497019042445072
FCAR	2	-0.000367762723626191
PDE2A	2	0.0186296196735103
LILRB4	2	-0.0047207872150056
TNFRSF4	2	0
PPARA	2	0.0307709863153311
LILRA5	2	-0.00130322035530536
TLR5	2	-0.0112730743013026
SEMA4D	2	-0.0286250316709118
CARD9	2	0
SELL	2	-0.0478635887448236
HMGB1	2	-0.0547945907791044
NCR1	2	0
IL1RAP	2	-0.0279170847771137
PAX5	2	0.00644327087312122
AKR1C3	2	0
CD55	2	-0.079557517281043
FUT4	2	-0.0195769030115678
PTPN1	2	0.0386637728774422
HDAC2	2	-0.0338414312091375
TLR7	2	0
DAPK1	2	-0.0311315227623867
HLA_DQA1	2	-0.00454031165208547
CD47	2	-0.044152472925492
SRC	2	0.0183803875790028
SERPINA1	2	-0.0302424193510092
SYNGAP1	2	0.0527781836209121
C5AR1	2	-0.0627121720024877
MAP3K5	2	-0.0316291053624239
SPN	2	0.056564954439881
GZMM	2	0.000298693985906124
ELANE	2	0
DPP4	2	-0.0110801539750389
SPTAN1	2	0.0351688020767788
CFD	2	0
IRAK4	2	-0.0565111143131614
SIRPA	2	-0.0767395183464088
CARD11	2	0.0309553815371305
CTNND1	2	0.00951684651710631
SH2D1B	2	-0.0160116172270019
MTOR	2	0
CD247	2	0.007639786834232
CD3E	2	0.0493557183773164
MAP3K3	2	0.00995858367503033
CR1	2	-0.0490275578204079
FCGR3A	2	-0.0634728042533745
DAXX	2	0.0167410187971701
BMPR2	2	0
HLA_DOA	2	0.0121861500721766
HLA_DMA	2	-0.0179500252509797
TAP2	2	-0.0533583823294554
HLA_DRA	2	-0.0626550340046915
AGER	2	0.00437665852204077
CARD16	2	-0.0362284840134822
CSNK2B	2	0
NCR3	2	0.00699240099939119
MICB	2	0
MICA	2	-0.00388422670132031
HLA_C	2	-0.0644228271912518
LILRB3	2	0
HLA_E	2	0
HLA_G	2	0
HMGN1	2	-0.0333820176951686
KLRC2	2	0
HLA_A	2	-0.0422406644486708
IGHA1	2	0.00575365742057825
ACKR1	2	0
NRAS	2	-0.0530468968321917
CHUK	2	-0.0554416991665425
SIPA1	2	0
PPP1CB	2	-0.0619300962179739
LAT	2	0.0557286573264608
IRF9	2	0.0185157050586851
ITGA1	2	0
TNFRSF25	2	0.0253730001933143
IFI30	2	0.0125764767080684
CKLF	2	-0.0776658975083235
PPP3R1	2	0
KIR2DS4	2	0
HLA_DPB1	2	-0.0114362897034088
LTA	2	0.0141417473735818
HLA_DPA1	2	-0.0402520627802314
TAPBP	2	0.0386470494453557
HLA_DQB2	2	0.0170959981735229
TNF	2	-0.0107276199145987
HLA_B	2	-0.0847021964506197
HLA_DQA2	2	0.000701196352878308
TNFSF12	2	-0.0264224096517978
LILRA4	2	0.00932433722455859
LILRA2	2	-0.0291729780603792
PSMB9	2	-0.0161569961111164
TNFRSF13B	2	0.0128265927508082
MIF	2	-0.00266910713278289
HLA_DMB	2	0
IL10RB	2	-0.0251886808330344
LILRA6	2	-0.0509665942436684
LYN	2	-0.101583181555128
ITGB3	2	0.00356269752435803
PECAM1	2	0
RASSF5	2	-0.0722743464746809
CCL5	2	0.0290983898909667
CCL4	2	-0.0233155838405306
ADORA3	2	0
CFH	3	0
BAD	3	0.0480012423722586
CD99	3	0.0663653118940731
ALS2	3	0
CASP10	3	-0.0111809858714977
CFLAR	3	-0.0309131336793972
SARM1	3	-0.010324207551106
CD38	3	0.0102599116275483
FKBP4	3	0.0323711680886449
PRKAR2B	3	-0.0108158591031192
CREBBP	3	-0.0788064198607877
ITGAL	3	-0.0214042456383403
ITGA3	3	-0.0112958326116384
ITGA2B	3	0.0505405690536574
MAP3K14	3	0
TNFRSF12A	3	0
TBXA2R	3	0
CD79B	3	0.0441566969058228
PGLYRP1	3	0
IL32	3	-0.00415454032716343
CD9	3	0.0616486753973386
CD4	3	0
LRRC23	3	0
BTK	3	-0.059999762035236
FYN	3	0.027369140026949
PLAUR	3	0.01461472466608
TYROBP	3	-0.0317211631402912
CD22	3	0.000989019467205712
ALOX5	3	0
CAPN1	3	0.0404588410179449
BID	3	0
MARCO	3	0.0112056088845894
CD74	3	0.0199986757365265
NLRP2	3	0
BIRC3	3	-0.0200236468074693
FAS	3	-0.0265816470321394
CD44	3	0.00649882775167233
SLAMF7	3	0.0148495907975718
IFNGR1	3	0
TNFRSF1B	3	0.0328236057130799
BAK1	3	0.00367734425062186
PIAS1	3	-0.0707725128849947
MAP2K3	3	0.0672626791102855
VCL	3	0.0222798865049789
LCP2	3	-0.0199289374107483
TNFRSF9	3	-0.0245553573618086
FOXP3	3	-0.0021931708105839
MAPK9	3	0
PIK3CB	3	0.00557577021268056
TAB2	3	-0.0323488618758247
EIF2AK2	3	-0.040529701325617
TRAF1	3	-0.0346273333196945
TBXAS1	3	0.0278909275345836
CASP8	3	0.0385788668224448
RFXANK	3	0.00972176120217469
MAP2K4	3	-0.0446102756391716
PRKCQ	3	-0.00476101698909568
PDE4A	3	0.0444795995316663
TNFRSF1A	3	0.0252029992146228
RHOA	3	0.122491675009413
PRKCZ	3	0.0133851089349292
ROCK1	3	-0.118747024902017
MEF2A	3	-0.0639318910368916
BCL3	3	0
DAPP1	3	-0.0464329223133927
CSNK2A2	3	0.00891613086132409
PRKACA	3	0.0297372638506027
FCGR2B	3	0
NFATC3	3	0.039017246892097
PTGS2	3	-0.048462986737105
TBX21	3	0.0968012039271751
SCARF1	3	0.0258434938475334
MYDGF	3	-0.00519158559538377
TXK	3	-0.0533261183928826
PAG1	3	0.000404131837790625
ICAM3	3	0
RAP1GAP	3	0
MAP2K7	3	0
NFKB2	3	-0.0448220057247158
IL4R	3	0
CST7	3	0
PIAS2	3	-0.0041527945175044
ARAF	3	0.0832730527920262
TOLLIP	3	0.0592412898109564
MKNK1	3	0.00541067327779789
CEACAM1	3	-0.0127120501944974
HSP90AA1	3	-0.034654483193119
TCF7	3	0
MEF2C	3	-0.050643556453592
PTPRC	3	-0.111805443293344
TRAF5	3	0.00178827281494337
ITGAE	3	0.0014146878944191
TXLNA	3	0
NCOA1	3	-0.07286042013049
CD59	3	0.00419559829333579
CTTN	3	0.0527692406708206
MGST2	3	0.0601121429763231
NFX1	3	-0.0377164028158576
BAX	3	-0.00562388677282577
SH3BP2	3	0.035180580729462
SIGLEC1	3	0.00209990035352529
MAVS	3	0
SIRPG	3	-0.00741950306190389
MAPKAPK5	3	-0.0112815218587932
OAS1	3	0
PXN	3	0.0942764181787044
LAG3	3	0.0270675036746788
ICAM1	3	0
IRAK3	3	-0.0478868509565696
FLT3LG	3	-0.01654538900519
NLRC4	3	-0.0138053878978879
IL5RA	3	0
ITGA6	3	0
NLRP1	3	-0.0398624373674646
ESR1	3	-0.0111680344799692
PSME1	3	0
EZR	3	0.0375699095646349
MYL6	3	0
MAP3K1	3	-0.00603995551881087
PTGS1	3	0.0387092727760055
BLNK	3	-0.0391484852451025
CREM	3	-0.0138499102200364
HSP90AB1	3	0
JAK2	3	-0.0740362345419205
IL12RB1	3	0
ABL1	3	0.0577667228812469
BCL2L13	3	0
OSM	3	0.0108570947566793
CABIN1	3	0.0106563014210639
MAPK1	3	0
GGT1	3	0
XBP1	3	0.0868056874235248
BIK	3	0.0172619019122669
TAB1	3	0.0149792628488259
MYH9	3	0.00216076831652657
GRAP2	3	0.00460492266174129
CSF2RB	3	0.0255056501608081
IL2RB	3	0.082533927034108
EP300	3	-0.0919957560045044
GZMH	3	0.0167420438331182
GZMB	3	0
SOS2	3	-0.10251482331568
PPM1A	3	0
RPS6KA5	3	-0.035163529484354
PSMB5	3	0.0562267755561028
ACIN1	3	-0.0537823104406307
NFKBIA	3	0.0138983469862803
PSME2	3	0
MMP9	3	0.0052851794429477
CD40	3	0.0319077011741458
SLA2	3	0.0114953860012068
NFATC2	3	0.0519553357496658
GMEB2	3	0.0720439542617822
CSNK2A1	3	0
SIRPB1	3	-0.0254302330708215
BPI	3	0
TLR8	3	0.0339366577018748
CD40LG	3	-0.00341339265462318
TNFSF13B	3	-0.0140229284342556
TRADD	3	0
MAPK3	3	0.0192311639577738
NFAT5	3	-0.106399335761558
TSC2	3	-0.0142187381518985
SLC7A5	3	0.0142859555235563
MEFV	3	-0.0931081591840227
EEF2K	3	0.0336501289540537
PYCARD	3	0
IL21R	3	0.0380050190742656
CSK	3	0.073200494088783
RIPK2	3	-0.0109997049819394
IKBKB	3	0.00914331621437071
TNFRSF10A	3	-0.0121934267520654
PPP2CB	3	0.0161719499942058
MAP4K1	3	0.014269736944077
NFKBIB	3	0.00465691432035578
RELB	3	0.0343409546231017
CD37	3	0.014850357382354
FCER2	3	-0.00956593387885269
LILRB1	3	0
LILRA1	3	0.0138843134571221
IL27RA	3	0.0328248265770414
AKT2	3	0.0544391041160719
PIAS4	3	0.0173947712381843
BBC3	3	0.0251172866621958
TGFB1	3	-0.0414689181046026
CD79A	3	0
CD33	3	0.000273948384332683
TYK2	3	0
CDC37	3	0.0242038523211789
CARD8	3	-0.0485741203596965
SIGLEC5	3	0
PPP2R1A	3	0.0652263347899185
JAK3	3	0
NAMPT	3	-0.0793624058784926
NOD1	3	0.0182049401268239
CASP2	3	0.0634604468251283
HSPB1	3	0
GLCCI1	3	0.0369154423256289
RHEB	3	0.00648307691559629
TGFBR1	3	-0.00644459457654231
C5	3	-0.0105708265004794
TNFSF8	3	-0.0143782555531872
ENG	3	0.0150387391067695
DDX58	3	-0.0586079647992053
RAPGEF1	3	-0.0249416185458855
PTGDS	3	0.00430658115005709
GATA3	3	0
MAPK8	3	-0.00592351512113853
PPP3CB	3	0.00720679889253235
BMPR1A	3	-0.0109056113945461
MAP3K8	3	-0.0275626436326196
RPS6KB1	3	-0.0510499060635434
ICAM2	3	0.0747543842362603
ALOX12	3	0
PRKAR1A	3	0.00689103463435311
MAP2K6	3	-0.00217725473540405
NFKB1	3	0
GAB1	3	-0.0179428300263424
B3GAT1	3	0.00907348293411361
IL10RA	3	0.0319551154687415
BIRC2	3	-0.000903095057101997
CBL	3	-0.0201963000251024
CD5	3	0.0597809477017272
MADD	3	0.0478790327913354
TCIRG1	3	0.0612348279509451
SELPLG	3	0.0749889474247834
PTGES3	3	0.0373828105040426
LTA4H	3	0.0323942311003106
CDKN1B	3	0.0349269429671045
LTBR	3	-0.0173566830934107
OAS2	3	0.00191858512289331
PTPN6	3	-0.00469153672501161
KLRB1	3	0.00528100600432074
TDP2	3	-0.0094872834357067
MAPK14	3	-0.0443874470491438
SOD2	3	0.0116601496910555
TFEB	3	0.0360721266716495
VEGFA	3	0
DAP	3	0.0590411644159168
ITK	3	-0.026352335073432
PDE4D	3	-0.023718519981851
PPP2CA	3	0.0351942933613079
NR3C1	3	0
PDGFRB	3	0.00710658375162413
HRH2	3	-0.0100098509974556
BCL6	3	-0.0138845273893291
CD86	3	-0.00616959863448815
KPNA1	3	-0.0381467116604899
PRKAR2A	3	0.0459738026715967
CISH	3	0.036547397256567
MAPKAPK3	3	0.0450864699803884
ZAP70	3	0.07906179379293
ITGA4	3	-0.102560534871198
IFIH1	3	-0.05599982372832
HTRA2	3	0.0167154794136058
STAT1	3	0
IL1R2	3	-0.0371265747987501
IL1R1	3	-0.00590629298250803
IL1RL1	3	-0.00878656393696206
IL18R1	3	-0.0388929705162963
IL18RAP	3	0
PPP1R7	3	0.00480907596276868
SOS1	3	-0.0624950485520989
ATF2	3	-0.0630988084827703
RAP1A	3	0
HDAC1	3	0.0909755940856298
MEF2D	3	0.0783069485415951
NCF2	3	-0.0542259131242094
PLA2G4A	3	-0.00770053015938347
CD58	3	-0.0512460029214033
CD2	3	0
AKT3	3	-0.0392357716673358
SLAMF1	3	0.00973615202668459
CD48	3	0
CD160	3	-0.00247722991845624
CR2	3	0.00897747937703104
CD46	3	-0.0846602805703964
PRDX1	3	0.077114558555151
PIK3R3	3	0.0038810812544035
FASLG	3	0.0314148988036573
TNFSF4	3	0
RPS6KA1	3	0.0641794500960825
CREB1	3	-0.0327302469699832
CASP8AP2	3	-0.0740037469818526
TNFAIP3	3	0
SGK1	3	-0.0244064526704535
FOXO3	3	0
TGIF2	3	0.0325079728218484
CSF3R	3	-0.053210207565317
DUSP1	3	0.052520445848121
SOCS2	3	0
APAF1	3	-0.0996948455505215
TNFRSF10B	3	0.0475570816858568
PTK2B	3	-0.00838194672177959
PPP3CC	3	0.0214702479488325
CAT	3	0
PILRB	3	-0.0104985924824355
CCRL2	3	0
CCR2	3	0.0126576859715817
TNFSF10	3	-0.0727442821787481
PIK3CA	3	-0.0271358803534367
CD244	3	0.0182456072626873
PTGFR	3	-0.0166519362961664
PRDX4	3	0.00787072624112003
ADGRE5	3	0.0470255268305235
ATF1	3	0
PDE1B	3	-0.00265675121589903
NMI	3	-0.0503962492009349
TNFAIP6	3	-0.00784221621387965
C4BPA	3	0
PLCG1	3	0.0533033184023494
CEACAM8	3	0
TREM1	3	-0.0172683850444303
CDKN1A	3	0.0411111595637849
IRF1	3	-0.0181955651966286
BMP4	3	-0.0164618586435436
PTGER2	3	0.0286993062108687
GRK4	3	0
IL1B	3	-0.0290240778770507
MED1	3	0
TNFSF14	3	-0.0433204879291658
VASP	3	0.0946327952509404
MAX	3	0.0962121041945548
CAPNS1	3	0.0208006140752291
CCR7	3	0
BCL2L12	3	0.0513761711447131
IRF3	3	-0.00544745630845554
STAT5A	3	0.0703622526097035
CFP	3	0.024057578623673
ELK1	3	0.0742310431820239
MAP2K2	3	0.0670264494120861
TRAF2	3	0.02708097689379
TICAM1	3	0.0448860440613575
PTPN12	3	-0.0768369712954259
YWHAH	3	0.00835887137034133
ATF4	3	-0.0134431699301715
RAC2	3	0.0469051076484878
IRF5	3	0.0128531568182486
PSMA1	3	0.0406023565545496
CD68	3	0.00638246635559533
RIPK3	3	0.0125902909428271
ADCY4	3	-0.00302156535946716
ECSIT	3	0.0350132588540782
JUND	3	0.0686131448800372
LILRB2	3	-0.0309067320473816
NFATC1	3	0.0678610881181255
TRAF3	3	0.00119043905715268
IL13RA1	3	0.00732363909660372
PIAS3	3	0.0600165859754646
RFX1	3	0.0118736773696053
RAF1	3	-0.0176064366214017
CARD6	3	-0.0316797421407023
DAP3	3	0.0228801529544847
CASP9	3	0.0242860028393606
ALOX5AP	3	0.0101180848665282
MYH10	3	-0.0059359830049156
KRAS	3	-0.016686046453108
CD180	3	0
PTPN22	3	-0.0388099551606965
CD101	3	-0.0135247890422801
YWHAQ	3	0.0389751667986702
ROCK2	3	-0.0715813416248571
IL6ST	3	-0.055613079563769
IL2RA	3	-0.00375967239857117
IL15RA	3	0.0149458098471358
KLRD1	3	0.0163895825227441
KLRC1	3	0
PDGFRA	3	0
ETS1	3	0.0299898730132967
CD36	3	-0.027967985987476
NT5E	3	0.00570271416543881
MAP3K7	3	0.00935157548190141
TEC	3	-0.0150519349499958
MDM2	3	-0.0596842461626096
RAC1	3	0.0543023753324656
TANK	3	-0.00174856084396739
IL1RN	3	-0.0206232684651397
TLR4	3	-0.0598575908664769
MYC	3	0.0274261968105311
TLN1	3	-0.0669827922465096
IRF4	3	0.0033893336461084
RIPK1	3	0.0134174434623319
TLR2	3	-0.0464498869648521
PPP2R1B	3	0.0030147957832137
CASP1	3	0.0106496869937491
CASP5	3	-0.0599192492072212
PLCB2	3	-0.0102286856889021
STAT4	3	0.00269741284432071
ITGAV	3	-0.00761224989995524
CASP6	3	0
PPP3CA	3	-0.0319251756991686
CD27	3	0.0178899853804044
DUSP6	3	0.0127798351496817
ITGB7	3	0.0441597966173109
BCL2A1	3	-0.0222090496475872
NCOA2	3	-0.0655286076078995
ITGAX	3	0
MYLK3	3	-0.000632936356277323
IRF8	3	0.0514902302293744
PDPK1	3	0
KSR1	3	0.0296595022726187
DPEP3	3	-0.015954520928885
PIK3R5	3	0.0371852229245976
TP53	3	0.00731722660286431
SECTM1	3	0.0066543719193602
VAV1	3	0.0470068559165531
IFNAR1	3	-0.0780029287092691
SOD1	3	0.0179255461296511
AKT1	3	0.0594594042705296
CAPN10	3	0.013830775089038
NLRP12	3	-0.0339071028507725
SIGLEC10	3	0
MAP3K6	3	0
BCL10	3	0
PRKACB	3	-0.0300037759556849
CD53	3	0.0568801731681057
MGST3	3	0.0706944097796015
FCGR2A	3	-0.029680405214993
MCL1	3	0.0503903075815677
S100A8	3	-0.0256442380556222
ILF2	3	0.00803367530618721
PARP1	3	-0.0148453502932325
PTPN7	3	-0.000758328912428548
HSPD1	3	-0.0572014079790937
GZMA	3	0.0336191291104038
PIK3R1	3	-0.0173761207921075
RASA1	3	-0.0597903832795975
TNIP1	3	0.0378307886639525
NFKBIE	3	0.00372247782991186
IL2RG	3	0.0608526504140018
PTGES2	3	0.0266577117488937
PTGES	3	0.00301299221793539
ZEB1	3	-0.0909722733580201
SERPING1	3	0
PTPRJ	3	0.0427343926597957
PAK1	3	-0.0130371787448898
NCAM1	3	0
MS4A2	3	0
PLCB3	3	0.037148355759219
ITGB1	3	-0.0793350675854445
TIRAP	3	0
CD226	3	-0.0262888554928815
IL18	3	-0.00286414558051179
FOXO1	3	0
EIF4E	3	-0.00420447725200747
ADAM8	3	0.070846910508238
ADAM17	3	0.0227899802863174
CCL28	3	-0.0147005627725064
CYSLTR2	3	-0.0344087419822699
PDE3B	3	-0.0651892756830518
CAMK4	3	-0.0225446746183214
PTPRK	3	-0.00503997298062371
BCL2L11	3	0
NR4A2	3	0
CD96	3	-0.0513219653633077
CD8A	3	0.0377880787390828
PRKCA	3	-0.0147173900758346
ENAH	3	-0.0163192845052149
LY96	3	-0.00449602670471268
PIK3AP1	3	-0.000436023475094148
PPP2R2B	3	0.00305749294326756
MAPK13	3	0.031544131547275
MS4A1	3	-0.0488644586389325
MMP14	3	0
ETS2	3	0
BRAF	3	-0.0499045547558951
TNFRSF14	3	0.0561488253255437
DUSP2	3	0.0569407547778016
FAIM	3	-0.016286482518548
CD1D	3	0.0423913901350364
CD1C	3	0
F11R	3	0.0357456653609213
FCER1G	3	0
IFNAR2	3	-0.026947229638187
IFNGR2	3	0.0687953776656056
C1R	3	0
THEM4	3	-0.0427644187345039
ACE	3	0
TNFRSF13C	3	0.0465709431755542
PTGIR	3	0
DFFA	3	-0.031373463700051
CPAMD8	3	0
ITGB2	3	0.057548027966482
CXCR5	3	0.0202068505014092
SHC1	3	0.0294027925661059
IL6R	3	-0.0217646786349709
LMNA	3	0.0449161744553933
CCR5	3	0.0305374062222087
ITGA5	3	-0.0365290996486051
ALOX15	3	0.00107903552861903
CXCL16	3	0
RPS6KA4	3	0.0627883715581881
GMEB1	3	-0.0187147644448694
JAK1	3	-0.0459131703179745
NLRP3	3	0.0117671145492447
SLAMF6	3	0
MAPKAPK2	3	0.0838143870584076
[truncated: 1,005 more rows]

## Sheet: CVD_mRNA
Gene	Principal Component	Loading
HDAC9	1	-0.0205236550568174
ANKS1A	1	0.0801775123112597
SMG6	1	0.0198325761437977
ATP2B1	1	0
NT5C2	1	0.323644874112401
NOA1	1	-0.0540276920914924
REST	1	0
ZC3HC1	1	0
FLT1	1	0
LIPA	1	-0.0852193406745845
RAI1	1	0
ZPR1	1	-0.0526186569141709
SH2B3	1	0
ADTRP	1	0
PHACTR1	1	0
GGCX	1	0
VAMP8	1	-0.199643733636781
LDLR	1	0
PEMT	1	0
SWAP70	1	0
SORT1	1	0.0363187620664567
WDR12	1	0
ABHD2	1	0.581807873739038
MFGE8	1	0
FURIN	1	0.0682409526794752
BCAS3	1	0.141336047458205
PMAIP1	1	0
CNNM2	1	0
MIA3	1	0
MRAS	1	0
UBE2Z	1	0
IL6R	1	0.580958592647906
PLPP3	1	0
SMAD3	1	-0.0368640160538105
VAMP5	1	0
ZEB2	1	0.093199431014389
PDGFD	1	0
TRIB1	1	0.218525540024618
ABO	1	0
FES	1	0.274663050884764
SLC22A4	1	0
SLC22A5	1	0
HDAC9	2	0.147958623513687
ANKS1A	2	0.0802486501765473
SMG6	2	0
ATP2B1	2	0.369794466075035
NT5C2	2	0
NOA1	2	0
REST	2	0.541956787868395
ZC3HC1	2	0
FLT1	2	0
LIPA	2	0
RAI1	2	0
ZPR1	2	0
SH2B3	2	0
ADTRP	2	0
PHACTR1	2	0
GGCX	2	0
VAMP8	2	-0.0705414418521017
LDLR	2	0
PEMT	2	0
SWAP70	2	0.443649394942068
SORT1	2	0
WDR12	2	0
ABHD2	2	0
MFGE8	2	0
FURIN	2	-0.199686065920341
BCAS3	2	0.153845642312321
PMAIP1	2	0
CNNM2	2	0
MIA3	2	0.359368077445609
MRAS	2	0
UBE2Z	2	0.003114646969699
IL6R	2	0
PLPP3	2	0
SMAD3	2	0
VAMP5	2	0
ZEB2	2	0.355914743239733
PDGFD	2	0
TRIB1	2	-0.141523796642312
ABO	2	0
FES	2	0
SLC22A4	2	0
SLC22A5	2	0
HDAC9	3	0
ANKS1A	3	0
SMG6	3	-0.397597886978217
ATP2B1	3	0
NT5C2	3	0.0737401039692965
NOA1	3	0.242284375191182
REST	3	0
ZC3HC1	3	0
FLT1	3	0
LIPA	3	0.42835226819937
RAI1	3	0
ZPR1	3	0.0227661375399313
SH2B3	3	0.356789549367754
ADTRP	3	0
PHACTR1	3	0
GGCX	3	0
VAMP8	3	0
LDLR	3	0
PEMT	3	0
SWAP70	3	0
SORT1	3	0.117290392454747
WDR12	3	0
ABHD2	3	0
MFGE8	3	-0.520818830332733
FURIN	3	0
BCAS3	3	-0.155401654460414
PMAIP1	3	0.359291647030271
CNNM2	3	0
MIA3	3	0
MRAS	3	0
UBE2Z	3	0
IL6R	3	0
PLPP3	3	0
SMAD3	3	0
VAMP5	3	0
ZEB2	3	0
PDGFD	3	0
TRIB1	3	0.0275411298599467
ABO	3	0
FES	3	0
SLC22A4	3	0.165728355410687
SLC22A5	3	0
HDAC9	4	0
ANKS1A	4	0
SMG6	4	0
ATP2B1	4	-0.240283347807119
NT5C2	4	0.0800247987694157
NOA1	4	0
REST	4	0.110320787720427
ZC3HC1	4	0
FLT1	4	0
LIPA	4	0
RAI1	4	0
ZPR1	4	0
SH2B3	4	0
ADTRP	4	0
PHACTR1	4	0.0269923710114453
GGCX	4	0
VAMP8	4	0
LDLR	4	0
PEMT	4	0
SWAP70	4	0.0405512320036754
SORT1	4	-0.199787630459648
WDR12	4	0
ABHD2	4	0
MFGE8	4	0.0315667321174391
FURIN	4	0
BCAS3	4	-0.172369287001631
PMAIP1	4	0.00823248949516745
CNNM2	4	0
MIA3	4	0.108912330921146
MRAS	4	0
UBE2Z	4	-0.625021828361187
IL6R	4	0.117825136458946
PLPP3	4	-0.558552746953573
SMAD3	4	0
VAMP5	4	-0.245805984441026
ZEB2	4	-0.0600701939760654
PDGFD	4	0
TRIB1	4	0
ABO	4	0
FES	4	-0.24128541384116
SLC22A4	4	0
SLC22A5	4	0

## Sheet: Colorectal_mRNA
Gene	Principal Component	Loading
AR	1	0
ARHGAP35	1	-0.0251484538671861
RB1	1	-0.00364282704871435
RPL22	1	0.00613307087213695
PLEC	1	0
CYLD	1	-0.0499751976345392
MAP3K3	1	-0.0138940618245601
RPGR	1	-0.116542046224049
DICER1	1	-0.170431097404853
SOS1	1	-0.109201614409817
CDC73	1	-0.130046066361579
MTOR	1	-0.0121418843775431
COL18A1	1	0
PTPN11	1	-0.107885435104181
SMC3	1	-0.11399890766685
TPR	1	-0.203750591155717
NCOA3	1	-0.0634240324063407
PIK3R1	1	-0.060772053930298
CTNNB1	1	0.0345454605918816
FANCA	1	0
HGF	1	-0.028596484791737
PLCG1	1	0.036458293431379
SF3B1	1	-0.117560926490268
ZNF91	1	0
ASXL1	1	0
ZNF814	1	0
CHEK2	1	0
APAF1	1	-0.165729073419287
BCLAF1	1	-0.149056402617968
FBXO11	1	-0.125263531608243
FGFR2	1	0
UHRF1BP1L	1	-0.143747901482158
ARID5B	1	-0.107721923380886
BARD1	1	0
CSDE1	1	0.0127930717561524
JAK2	1	-0.0986978800190877
MAP3K1	1	-0.0129722026662123
MATK	1	0.0515941810292409
PRKCD	1	0.00352554496478059
STAT3	1	-0.0364181942032283
TAF1	1	-0.0727167581128522
SIN3A	1	-0.10101511412487
ZFP36L2	1	0.0715685381106206
ACVR1B	1	0.00202061740795464
AKT1	1	0.0334657070361385
ARHGEF6	1	0
DHX9	1	-0.0942658033588259
KDM5C	1	0
MAP2K4	1	-0.0561271516856759
PDGFRA	1	0.00711159094999488
NEB	1	-0.0174441459064116
ERCC2	1	0
PIK3CG	1	-0.0562565192160864
SMARCA4	1	-0.0183540643366542
FES	1	0
LCP1	1	-0.0146544039038223
NUP93	1	0.0356747139814992
PABPC1	1	-0.0800816040749473
RXRA	1	0
MED13	1	-0.158584914282059
MDC1	1	0
NUP98	1	0
CHD8	1	-0.121603126264649
NSD1	1	-0.168751259766005
GOLGA5	1	-0.070503037965291
MYB	1	0
TCF12	1	-0.0160984330570769
TP53BP1	1	-0.0343264959417092
BRCA2	1	-0.0494975378025186
CAD	1	0
RBMX	1	-0.0110054926472268
TGFBR2	1	0
AARS2	1	0
GATA3	1	-0.00244145628951578
TCF7	1	0
CHD4	1	-0.0687384677952591
PRPF8	1	0
ITGA6	1	0
B2M	1	0.0364370095633101
BRCA1	1	-0.00602031954014332
NLRP3	1	0
MAP3K4	1	-0.0519741039967336
NOTCH1	1	0
PCM1	1	-0.167462962215869
MAST2	1	0
AXIN2	1	0
TRIP11	1	-0.115542897653277
TP53	1	0
HUWE1	1	-0.0735353836396466
PTEN	1	0
NCOA4	1	0.00132470730622271
FBXW7	1	-0.062126545657312
GNAS	1	0
ATR	1	-0.0897344681995059
CTNND1	1	-0.00899093015928341
PPP2R1A	1	0.0320246964728237
SMC1A	1	-0.113685354794019
NIN	1	-0.192646707474815
ATRX	1	-0.165862876120285
ABL1	1	0.0214529445280498
NR4A2	1	0
ZMYM2	1	-0.0521855370815735
MED12	1	0.00557190850782838
NCOR2	1	-0.00925794273154873
CLTC	1	0.0102362069011425
CUL1	1	-0.0314329269777185
DNMT3A	1	-0.0438476069038219
CFH	1	0
RAD21	1	-0.176037879502466
LZTR1	1	0
NUP214	1	-0.0355051885195811
ANKRD12	1	-0.076183547140758
KIAA1109	1	-0.162873737913492
SETD2	1	-0.190705531174821
PBRM1	1	-0.146735310849541
RASA1	1	-0.0703257901548817
CLIP1	1	-0.171894338178508
WRN	1	-0.0563869217632222
CRTC1	1	0.0196942208615839
ESR1	1	0
TJP2	1	0
EP300	1	-0.164720950800408
NF1	1	-0.0115507963759056
ATM	1	-0.131241849210578
BLM	1	-0.0126718833129037
SPEN	1	-0.173686695052088
TET2	1	-0.177789802865255
ARHGAP32	1	0
CTCF	1	-0.108964268920493
RANBP2	1	-0.0493430777962075
FN1	1	0
LEPR	1	0
KALRN	1	-0.00581759589347542
APC	1	-0.145650166841442
ZFHX3	1	-0.0139831116442099
ARID2	1	-0.0556395527890984
CIC	1	0.00227012209171659
NUMA1	1	-0.0163490368306506
GPHN	1	0
CASP8	1	0.01825438214302
BCOR	1	0
ABCB1	1	-0.0274117101502541
NCOR1	1	-0.102431155781878
ASPM	1	-0.019556751990724
SYNE1	1	-0.151424489276042
TRIO	1	-0.0470354190912807
CDK12	1	-0.146879976415524
LRRK2	1	-0.159081274558728
RNF213	1	-0.0269207733819613
DOCK2	1	-0.156474733698418
ARID1A	1	-0.0323569688947762
AKAP9	1	-0.14946648552899
BRAF	1	-0.0730271267627668
MYH9	1	-0.053527741118617
RNF43	1	0
AR	2	0.0657244804208826
ARHGAP35	2	0
RB1	2	-0.150468064756856
RPL22	2	-0.163311105053897
PLEC	2	0.130635658057665
CYLD	2	-0.00701405452926431
MAP3K3	2	0.177774689356483
RPGR	2	0
DICER1	2	0.016041768751308
SOS1	2	-0.0947299516824122
CDC73	2	0
MTOR	2	0
COL18A1	2	0.00684057089408834
PTPN11	2	0
SMC3	2	-0.102787199405559
TPR	2	-0.029590130517885
NCOA3	2	0
PIK3R1	2	0
CTNNB1	2	0
FANCA	2	0.117419570089647
HGF	2	0
PLCG1	2	0.0424440938457015
SF3B1	2	-0.171625826416169
ZNF91	2	0
ASXL1	2	0.00462277382369702
ZNF814	2	0
CHEK2	2	0
APAF1	2	0.00785066285892597
BCLAF1	2	-0.0731186501404702
FBXO11	2	-0.0689052905018467
FGFR2	2	0.0756862269374719
UHRF1BP1L	2	-0.00263820531596119
ARID5B	2	-0.00251891896497799
BARD1	2	0
CSDE1	2	0
JAK2	2	-0.112152942856651
MAP3K1	2	-0.116661037864582
MATK	2	0
PRKCD	2	0
STAT3	2	0.180498446091628
TAF1	2	0
SIN3A	2	0.0344106395531112
ZFP36L2	2	-0.04141436843825
ACVR1B	2	0.0993609922186839
AKT1	2	-0.0137997377371953
ARHGEF6	2	-0.137883800217708
DHX9	2	-0.0804843605903616
KDM5C	2	0
MAP2K4	2	0
PDGFRA	2	0.108732505128547
NEB	2	0.09239910097653
ERCC2	2	0.0392432011064207
PIK3CG	2	0
SMARCA4	2	0.220311379450958
FES	2	0.0893777074791354
LCP1	2	0
NUP93	2	0.0229378218550516
PABPC1	2	-0.0322181341161358
RXRA	2	0.144101652740384
MED13	2	-0.0234754560799314
MDC1	2	0
NUP98	2	-0.020263409866495
CHD8	2	0.145054461165962
NSD1	2	0.0753749714821419
GOLGA5	2	0
MYB	2	-0.0153258390721925
TCF12	2	-0.0308632829008599
TP53BP1	2	0.0632962165435204
BRCA2	2	-0.0189359591255695
CAD	2	0.089531425046249
RBMX	2	0.00696099235535683
TGFBR2	2	-0.146411828233567
AARS2	2	0
GATA3	2	-0.0350378685488825
TCF7	2	0.0151219811720379
CHD4	2	0.216958258775499
PRPF8	2	0.011479803214528
ITGA6	2	-0.0869494301368252
B2M	2	-0.236838008258205
BRCA1	2	0.100798117361139
NLRP3	2	0.0158638881509457
MAP3K4	2	0
NOTCH1	2	-0.00923524977230634
PCM1	2	0
MAST2	2	0.0323271311242388
AXIN2	2	0
TRIP11	2	-0.114900330554819
TP53	2	0
HUWE1	2	0.155228892467268
PTEN	2	-0.159279599942911
NCOA4	2	-0.071121703521972
FBXW7	2	0.123783364705548
GNAS	2	-0.0366546128335433
ATR	2	-0.0580384193891738
CTNND1	2	0.0296661710594774
PPP2R1A	2	0.0076753672695582
SMC1A	2	0.113196770133246
NIN	2	0
ATRX	2	-0.119451428524641
ABL1	2	0
NR4A2	2	0
ZMYM2	2	-0.145871589918057
MED12	2	0
NCOR2	2	0.170601006929313
CLTC	2	-0.0506351500319159
CUL1	2	-0.000488659578751297
DNMT3A	2	0.0539559491956153
CFH	2	-0.00790414026624102
RAD21	2	-0.0330394218739367
LZTR1	2	0
NUP214	2	0.0678490612111562
ANKRD12	2	-0.183313103019901
KIAA1109	2	0
SETD2	2	0
PBRM1	2	0
RASA1	2	-0.0382413699809986
CLIP1	2	0.0632836271153384
WRN	2	-0.035646733098157
CRTC1	2	0.049404450015163
ESR1	2	0.102507095301675
TJP2	2	0.0347187389856443
EP300	2	0.0109663701369496
NF1	2	0.0767445672039123
ATM	2	-0.0073712884847094
BLM	2	0
SPEN	2	0.0711648897499486
TET2	2	0
ARHGAP32	2	0.00582097782101756
CTCF	2	0.154547382991104
RANBP2	2	-0.122123769246684
FN1	2	0.0869636564026234
LEPR	2	0
KALRN	2	0
APC	2	-0.0189672358997912
ZFHX3	2	0.123828668980403
ARID2	2	0
CIC	2	0.127062408892611
NUMA1	2	0.172190709231902
GPHN	2	0
CASP8	2	-0.153474918370621
BCOR	2	-0.0173016825687058
ABCB1	2	0
NCOR1	2	0
ASPM	2	-0.0151239007597912
SYNE1	2	0.0535888245102783
TRIO	2	0.0192568973481771
CDK12	2	0.0611953498729796
LRRK2	2	-0.00430026315679661
RNF213	2	0.140139546292799
DOCK2	2	0.0713067527145426
ARID1A	2	0.0155481815861407
AKAP9	2	-0.0508792455868056
BRAF	2	-0.0184982985087721
MYH9	2	0.112834476884579
RNF43	2	0.0937034213413914
AR	3	-0.017930486520368
ARHGAP35	3	-0.014871069561958
RB1	3	0
RPL22	3	-0.0926606584889906
PLEC	3	0
CYLD	3	-0.0804393012917025
MAP3K3	3	0.168199248498485
RPGR	3	0.00423046495646483
DICER1	3	0.104877629531442
SOS1	3	-0.0143420515734609
CDC73	3	0
MTOR	3	0
COL18A1	3	0.0903960643742392
PTPN11	3	-0.0432307688842712
SMC3	3	-0.0768986434061135
TPR	3	0
NCOA3	3	0
PIK3R1	3	-0.137225708788972
CTNNB1	3	0
FANCA	3	0
HGF	3	0.000124020089416289
PLCG1	3	-0.0779010940825481
SF3B1	3	0
ZNF91	3	-0.147123133525613
ASXL1	3	-0.0738421332679436
ZNF814	3	-0.0493152767774592
CHEK2	3	0
APAF1	3	0.120977389670181
BCLAF1	3	-0.0114702430542715
FBXO11	3	0
FGFR2	3	-0.0360434124687146
UHRF1BP1L	3	0.0500926510270514
ARID5B	3	-0.112503230694346
BARD1	3	-0.0561082975557827
CSDE1	3	-0.0497735508673659
JAK2	3	0.0198462374716378
MAP3K1	3	0.0211682937224319
MATK	3	-0.0190747530308501
PRKCD	3	0.251419956330306
STAT3	3	0.116614585495639
TAF1	3	-0.0046303638704134
SIN3A	3	0
ZFP36L2	3	0.150483600356307
ACVR1B	3	0.0113928133682599
AKT1	3	0.182876837912002
ARHGEF6	3	0.0546496615906202
DHX9	3	0
KDM5C	3	0.066993161416783
MAP2K4	3	0.0614603922192181
PDGFRA	3	-0.0238216766241943
NEB	3	-0.0570069819170674
ERCC2	3	-0.0241804277844088
PIK3CG	3	0.0903409544445946
SMARCA4	3	-0.0676763256249599
FES	3	0.150675917353416
LCP1	3	0.312314243356979
NUP93	3	0.00321168204182776
PABPC1	3	0
RXRA	3	0.174967585624125
MED13	3	0
MDC1	3	-0.0304024892503702
NUP98	3	0.10381301418646
CHD8	3	0
NSD1	3	0
GOLGA5	3	0
MYB	3	0
TCF12	3	-0.023007011430264
TP53BP1	3	-0.0277822782783812
BRCA2	3	-0.0407296196438611
CAD	3	-0.0447170684655184
RBMX	3	-0.11357100313119
TGFBR2	3	0.137018858204324
AARS2	3	-0.000407191640412871
GATA3	3	-0.0854191406610144
TCF7	3	-0.195336226052757
CHD4	3	0
PRPF8	3	0.0291789827600921
ITGA6	3	-0.0487176049708905
B2M	3	0.0111830688812903
BRCA1	3	-0.0124039003754421
NLRP3	3	0.094909894359762
MAP3K4	3	-0.061380160167395
NOTCH1	3	0.219453885038825
PCM1	3	-0.137071836504686
MAST2	3	0
AXIN2	3	-0.0272961969727004
TRIP11	3	-0.0940198134579579
TP53	3	-0.0142715477254565
HUWE1	3	-0.0408250277937499
PTEN	3	0.18822059258856
NCOA4	3	0.0199765522540885
FBXW7	3	-0.0592272877109697
GNAS	3	0.0883206282456444
ATR	3	-0.0604630222543886
CTNND1	3	0
PPP2R1A	3	0.00722629668146412
SMC1A	3	-0.0122162151358322
NIN	3	0.0655107055045884
ATRX	3	-0.0578491743994885
ABL1	3	0.0359432985353751
NR4A2	3	0
ZMYM2	3	0
MED12	3	0.0745459594271362
NCOR2	3	0.0178580778540485
CLTC	3	0.116407708513891
CUL1	3	-0.0175239136474677
DNMT3A	3	-0.00249017250311047
CFH	3	-0.00296973852469155
RAD21	3	0.0625142382249971
LZTR1	3	-0.0251228016697735
NUP214	3	0.136309529165212
ANKRD12	3	-0.0522745944804506
KIAA1109	3	0.00443798977868664
SETD2	3	0
PBRM1	3	-0.0379393179461359
RASA1	3	-0.0203076839053655
CLIP1	3	0.0227224562457241
WRN	3	-0.0721156840206519
CRTC1	3	-0.0102595979231689
ESR1	3	-0.0484259033897502
TJP2	3	0
EP300	3	0.0840892094678259
NF1	3	-0.0270875876927932
ATM	3	-0.154043986958402
BLM	3	-0.0478890776235378
SPEN	3	0.0340589997446366
TET2	3	0.146462039689141
ARHGAP32	3	-0.0167470250367672
CTCF	3	-0.0100959526950334
RANBP2	3	0
FN1	3	-0.0185558589433652
LEPR	3	-0.00129064062459295
KALRN	3	-0.0310246789110568
APC	3	0.00780646249113685
ZFHX3	3	0
ARID2	3	-0.0188753856352253
CIC	3	0.0692202072932776
NUMA1	3	-0.0978416355450386
GPHN	3	-0.0176081889904696
CASP8	3	0.150658440998221
BCOR	3	0
ABCB1	3	-0.0556045199586673
NCOR1	3	6.50736e+09
ASPM	3	-0.0365682340399071
SYNE1	3	-0.0460474826865835
TRIO	3	-0.00686773305531843
CDK12	3	-0.0149612386323845
LRRK2	3	0.195429580006803
RNF213	3	0.02124133086268
DOCK2	3	0.0820589047327281
ARID1A	3	0.122130286579582
AKAP9	3	-0.12123177225998
BRAF	3	0
MYH9	3	0.194326275551344
RNF43	3	-0.067833880333546
AR	4	0.0773534678357035
ARHGAP35	4	-0.123855354234962
RB1	4	0
RPL22	4	-0.00829131821764113
PLEC	4	-0.144252711597563
CYLD	4	0.0495918235599408
MAP3K3	4	0
RPGR	4	0.0715585862443113
DICER1	4	0.0149119982232277
SOS1	4	0
CDC73	4	0
MTOR	4	-0.0807451812464726
COL18A1	4	0
PTPN11	4	0
SMC3	4	0
TPR	4	0
NCOA3	4	-0.124410663234554
PIK3R1	4	-0.0361400861724634
CTNNB1	4	0.0770537258651991
FANCA	4	0.144539056857227
HGF	4	0
PLCG1	4	-0.0632328001132927
SF3B1	4	0.0321091961306076
ZNF91	4	0.074989757526357
ASXL1	4	-0.0691180098187149
ZNF814	4	0
CHEK2	4	0
APAF1	4	0.0393026984134865
BCLAF1	4	0
FBXO11	4	0.00777103959010721
FGFR2	4	0.170160230076758
UHRF1BP1L	4	0.0694870554336902
ARID5B	4	-0.0491962056931669
BARD1	4	0.135167962997006
CSDE1	4	0.0564114883283468
JAK2	4	0.100113309981632
MAP3K1	4	0.0222554800440817
MATK	4	-0.0383729861503795
PRKCD	4	0
STAT3	4	0.044181751657157
TAF1	4	-0.0385277951863637
SIN3A	4	-0.0885732743345821
ZFP36L2	4	-0.15071836387542
ACVR1B	4	0.0924890329370259
AKT1	4	-0.120473833823929
ARHGEF6	4	-0.103947822757817
DHX9	4	-0.0997647003591156
KDM5C	4	-0.0824032126282189
MAP2K4	4	0.0489354602696259
PDGFRA	4	0.214774631982485
NEB	4	0.136806682845158
ERCC2	4	0
PIK3CG	4	0
SMARCA4	4	-0.0236872489747719
FES	4	0
LCP1	4	-0.00252956438061789
NUP93	4	-0.0300401767523811
PABPC1	4	-0.264987601292451
RXRA	4	0
MED13	4	0
MDC1	4	-0.0968961573245676
NUP98	4	-0.0167234362359611
CHD8	4	-0.0333994099712035
NSD1	4	-0.01908440924517
GOLGA5	4	0
MYB	4	0
TCF12	4	-0.0203684380107102
TP53BP1	4	0
BRCA2	4	0.0061978234179355
CAD	4	0
RBMX	4	-0.0421228856584602
TGFBR2	4	0
AARS2	4	0
GATA3	4	-0.223120239038673
TCF7	4	-0.183775706161867
CHD4	4	-0.0960408545332224
PRPF8	4	-0.181891420002811
ITGA6	4	-0.113212941897694
B2M	4	0.13744753731831
BRCA1	4	0.209623230959453
NLRP3	4	0
MAP3K4	4	-0.0583374492772165
NOTCH1	4	-0.000651938547601355
PCM1	4	0
MAST2	4	0
AXIN2	4	-0.0463737826422987
TRIP11	4	0
TP53	4	-0.0530740349771072
HUWE1	4	-0.0697281260394403
PTEN	4	0.110454431183226
NCOA4	4	0.0343361216699076
FBXW7	4	0.115174598589818
GNAS	4	-0.136288777684888
ATR	4	0
CTNND1	4	0
PPP2R1A	4	-0.124823683235717
SMC1A	4	-0.056353984369316
NIN	4	0.0520858341990828
ATRX	4	0
ABL1	4	-0.113855658669889
NR4A2	4	0.00550074202024348
ZMYM2	4	0
MED12	4	-0.0267924319262221
NCOR2	4	-0.0990658479975522
CLTC	4	0
CUL1	4	-0.0433276348313047
DNMT3A	4	-0.0343673873242132
CFH	4	0
RAD21	4	0
LZTR1	4	-0.00523983907067719
NUP214	4	0.0678458271172043
ANKRD12	4	0.0507312220504101
KIAA1109	4	0.0482904042449596
SETD2	4	-0.030125405984692
PBRM1	4	-0.0102189692918642
RASA1	4	0
CLIP1	4	0.0572107561628057
WRN	4	0
CRTC1	4	-0.0639112205336668
ESR1	4	0.189464731010217
TJP2	4	0.0804964095865521
EP300	4	-0.0222950077702192
NF1	4	0.133412920137594
ATM	4	-0.0390298357248081
BLM	4	0
SPEN	4	-0.0087222750577989
TET2	4	0.0734823056813727
ARHGAP32	4	0.00867529932736352
CTCF	4	-0.0266345876472072
RANBP2	4	-0.00705502343567005
FN1	4	0.191991934143131
LEPR	4	0.0321574059354266
KALRN	4	0
APC	4	0.0871853370204798
ZFHX3	4	0.0230729532552572
ARID2	4	0
CIC	4	0
NUMA1	4	-0.0856927178743406
GPHN	4	0
CASP8	4	0
BCOR	4	-0.0865239422920469
ABCB1	4	0
NCOR1	4	-0.124067268579883
ASPM	4	0.0203610447975443
SYNE1	4	-0.0259494302369237
TRIO	4	-0.0724505414585951
CDK12	4	-0.0230805065429849
LRRK2	4	0.140803399299569
RNF213	4	0
DOCK2	4	0
ARID1A	4	-0.146174207276089
AKAP9	4	0
BRAF	4	0
MYH9	4	-0.166498758836315
RNF43	4	0.172618033491425

## Sheet: Rheumatoid_Arthritis_mRNA
Gene	Principal Component	Loading
CSTF2	1	0
CSF3R	1	0.279781843153444
TGFBR2	1	0.331846356268185
SNTA1	1	0
TNNI2	1	0
ZNF74	1	0
CCR1	1	0.206867327449285
PTGES	1	0
LMAN1	1	0
IFI30	1	0
B2M	1	0.178724506089935
PTPRA	1	0
LCP1	1	0.523482445457676
LRP8	1	-0.0522924186316635
S100A10	1	0.0660674388843368
ARPC5	1	0.36017823753438
ARHGDIB	1	0.409900328003862
ARPC3	1	0.230340092253664
HIF1A	1	0.211428693744595
SNX2	1	0
LTBP1	1	0
OAZ1	1	-0.0206936838410059
POR	1	0.120124275435996
METTL1	1	0
CHI3L1	1	0.205910557368521
BMP4	1	-0.054477348833154
CSTF2	2	0
CSF3R	2	-0.450446982578839
TGFBR2	2	0.235524112144103
SNTA1	2	0
TNNI2	2	-0.254744174768038
ZNF74	2	0
CCR1	2	-0.107906874635007
PTGES	2	0
LMAN1	2	0.0264142827229394
IFI30	2	-0.142947405895721
B2M	2	0.423161918787988
PTPRA	2	0
LCP1	2	0
LRP8	2	-0.0297216303703219
S100A10	2	0.415553535705233
ARPC5	2	-0.188890202528893
ARHGDIB	2	0
ARPC3	2	0.131448658500112
HIF1A	2	0
SNX2	2	0.405265974129401
LTBP1	2	-0.15304655460348
OAZ1	2	0
POR	2	0
METTL1	2	0
CHI3L1	2	-0.074591608487952
BMP4	2	-0.212451630058344
CSTF2	3	-0.128063089180107
CSF3R	3	-0.0991180370512147
TGFBR2	3	-0.0207456262502955
SNTA1	3	0.0792174812539919
TNNI2	3	0.0173889387963998
ZNF74	3	0
CCR1	3	0.129075799622178
PTGES	3	0.0548601797252743
LMAN1	3	-0.536365793379272
IFI30	3	-0.0886854889938844
B2M	3	0.01506941131386
PTPRA	3	-0.170308309204065
LCP1	3	-0.0819010709651864
LRP8	3	-0.0473362204493498
S100A10	3	0
ARPC5	3	0.0337151531928484
ARHGDIB	3	0.0475892522254969
ARPC3	3	0
HIF1A	3	0
SNX2	3	-0.146786585197208
LTBP1	3	0.218034634172289
OAZ1	3	0.588305987195661
POR	3	0.329000511299211
METTL1	3	0.0137879945950579
CHI3L1	3	-0.160870331287297
BMP4	3	-0.245889623925024
CSTF2	4	0.380765668696846
CSF3R	4	-0.0393579830418397
TGFBR2	4	0.0683365671399616
SNTA1	4	0
TNNI2	4	-0.22960508143517
ZNF74	4	0
CCR1	4	0
PTGES	4	-0.160054884012449
LMAN1	4	0.0084988651730187
IFI30	4	0
B2M	4	-0.382106665968327
PTPRA	4	0.375724446642287
LCP1	4	0.0745168012527136
LRP8	4	-0.100557880398798
S100A10	4	0.273405807684849
ARPC5	4	0
ARHGDIB	4	0.044218162240802
ARPC3	4	-0.520762535631784
HIF1A	4	0
SNX2	4	-0.079331069584062
LTBP1	4	0.0226522335137604
OAZ1	4	0
POR	4	0.304228049999512
METTL1	4	0
CHI3L1	4	0.0578040839467709
BMP4	4	-0.130188756961813
CSTF2	5	-0.161007968068152
CSF3R	5	0
TGFBR2	5	0
SNTA1	5	0
TNNI2	5	0
ZNF74	5	0
CCR1	5	-0.368958629444111
PTGES	5	0.163107100677949
LMAN1	5	0.0457537343342231
IFI30	5	-0.130232155607351
B2M	5	-0.212822171629529
PTPRA	5	-0.23122938543495
LCP1	5	0.131381814316758
LRP8	5	0
S100A10	5	0.173513870968583
ARPC5	5	-0.175274133442616
ARHGDIB	5	0.422303598898805
ARPC3	5	0
HIF1A	5	-0.574970353980977
SNX2	5	-0.161642654078862
LTBP1	5	-0.000560483725095516
OAZ1	5	0.0163159156556246
POR	5	0
METTL1	5	0
CHI3L1	5	0.283041584985952
BMP4	5	0

## Sheet: aging_mRNA
Gene	Principal Component	Loading
CD248	1	0
LRRN3	1	0.0388332038895267
NELL2	1	0.0447017188931627
LEF1	1	0.0507249139290738
CCR7	1	0.0059622280534054
ABLIM1	1	0.011307366169884
GZMH	1	0
MYC	1	0.0316305546303595
CD27	1	-0.0171505881866706
FAM102A	1	0.0159299436438937
SERPINE2	1	0.00781253342020087
SLC16A10	1	-0.00783012934822457
FCGBP	1	0
BACH2	1	0.0350919795707375
SYT11	1	0.0151830453296752
PDE9A	1	-0.00663250432866763
NOG	1	0.044501537268135
FLNB	1	-0.00599845335674328
NT5E	1	0.0314423929416041
FGFBP2	1	0.0276020708477861
TGFBR3	1	0.0280521580009491
ITM2C	1	0.0173422520350033
ATF7IP2	1	0.0179849612730528
CR2	1	0.0205169240286017
PHGDH	1	0
LDHB	1	0.0790379771808066
SIRPG	1	0.0122163966408232
FCRL6	1	0.0125071123581486
PDE7A	1	0.0398249465702707
NOSIP	1	-0.0154570473377246
PAICS	1	0.0157250451785869
BZW2	1	0.016068510379818
OXNAD1	1	0
CX3CR1	1	0.0389769889183588
SCML1	1	0.0417770755514209
RPL22	1	0.0752447351963223
LDLRAP1	1	-0.0042499493532977
RHOC	1	0
LTB	1	-0.0281035269349282
LBH	1	0.0356963447803046
PRSS23	1	0.0163219398682045
SUSD3	1	0.0466958274726896
PIK3IP1	1	0.0394184513987639
MFGE8	1	-0.00880666080571788
AGMAT	1	-0.00830931059301563
NKG7	1	0
PPP2R2B	1	0.00459268477485841
GZMB	1	0.00411620688384608
SLC7A6	1	0.0112580878229285
TTC38	1	0
IMPDH2	1	0.0102424636475499
GRAP	1	0
NUCB2	1	0.0518413361981948
FBL	1	0.0188175809272252
PRR5L	1	0.012658867253735
SATB1	1	0.0600151882919268
IL7R	1	0.0711129888682892
ZSCAN18	1	0.00282103626392617
ADRB2	1	0.0176271513500526
KLRB1	1	0.0655302905869578
HSP90AB1	1	-0.0101162066192398
VPREB3	1	0
TCF7	1	0.0108848789521987
OSBPL5	1	-0.0234329324152301
C1orf21	1	0.00309699898635144
BCL11B	1	0.0574272308344584
NMT2	1	-0.00834094179634818
TNFRSF25	1	0.00538148340513971
PTPRK	1	-0.00291129248285166
BTBD11	1	0
LGALS1	1	-0.0128711614494951
KLHL3	1	0.0113976516923212
CD8B	1	0.0320729698715443
NBEA	1	0
PDGFD	1	0
ANXA1	1	0.0629169507538668
ATM	1	0.0298492655263972
ID3	1	0.0425713253243818
PCED1B	1	0.0200861965453213
COBLL1	1	0.0135303051341167
MZB1	1	0
GPR18	1	0.0418975004630155
CEP41	1	-0.00791228229727528
ETS1	1	0.0562572867692426
FAM117B	1	0.0305744852754014
EPHX2	1	0
CAMK4	1	0.0602212183699198
MCOLN2	1	0.00119184407023243
TXK	1	0.0188748362025871
LEPROTL1	1	0.0560836929661873
KYNU	1	0.00321004504593403
F2R	1	0.00127624632528926
PRF1	1	0
DKC1	1	-0.00176560377812266
CACNA2D2	1	0
SPRY1	1	-0.00742662691777855
ATP2B4	1	0
FOXO1	1	-0.00766125192737065
CD84	1	0.00980199949261266
DENND2D	1	0.0296412335340108
CLUAP1	1	0
OCIAD2	1	0.0550909142965455
GZMA	1	0.0631997796053146
CD79A	1	0.0025477899371179
PDGFRB	1	-0.0168856562137003
RCAN3	1	0.0458050717269581
TSPAN13	1	0.0203045839070881
HOOK1	1	0.0275848886435388
THNSL1	1	0.0148395467019705
ATIC	1	0.00690887477814647
NAA16	1	0.0465517253399423
SUSD1	1	0.00853624481511233
CD28	1	0.0497775630294376
MAN1C1	1	0.0155200203401524
STRBP	1	0
TARBP1	1	0.00994738395729388
BANK1	1	0
KLF6	1	-0.0480541455661201
KLRD1	1	0.00302221293950066
NPM3	1	0.00622688513037417
ZEB2	1	-0.0324641715479832
VAMP5	1	0
ZNF154	1	0.0189670897209979
DGKA	1	0
KAT2A	1	0.00216363299356635
POU2AF1	1	0.0129131965271157
EPHA1	1	0
TPM2	1	-0.00279201931340959
C1QBP	1	0.0403652787223978
LTBP3	1	-0.0110160707195561
PLCG1	1	-0.000109706217729839
IGFBP7	1	0.013001935754339
ITGA6	1	0.0497234122097204
F5	1	-0.0333310145608729
B3GAT1	1	0
TMEM204	1	0.037514259567574
CD96	1	0.0328754864703505
VCAN	1	-0.0201262917870589
RRS1	1	0
HSPH1	1	0.0392947985295347
SESN1	1	0.0497569750489269
CRIP1	1	0.00678667701694382
TBC1D4	1	0.0512112932953203
ANXA2R	1	0.0268065045841099
HAVCR2	1	-0.00790226277706997
CD7	1	0.0147279657489795
STMN1	1	0.0338064341887033
GNLY	1	0.00165483417396672
APEX1	1	0.0258978627573349
ICOS	1	0.0324420810087896
GK5	1	0
SAE1	1	0.0082212154756574
FLT3LG	1	-0.0110960914565981
ERBB2	1	-0.00484845881230015
PYHIN1	1	0.0258448379199858
NME8	1	0.0010313385233086
FAM13A	1	0
PMEPA1	1	-0.0128029491747808
RAPGEF6	1	0.0217549196951865
ZNHIT6	1	0.0146075382321628
PASK	1	0.0398756447387198
AGPAT4	1	-0.000168805325246558
STOM	1	0
TRIB2	1	0.0172358497356368
AHNAK	1	0.0262578201106899
CDCA7L	1	0.00321730181107755
S100A10	1	0.0446710318091992
GNG7	1	0
GEMIN4	1	0
TRAF5	1	0.0303857614375476
CD3E	1	0
CLDND2	1	0
CXCR5	1	0.0187071449501232
PAPSS2	1	-0.0195790014922512
RNF144A	1	0.025501304372812
KLF11	1	0.00705566207366106
CD22	1	-0.00556524841845199
ZBP1	1	-0.00262601139553139
SLFN11	1	0.0176243671661927
CD244	1	0
ILK	1	-0.0196779948744351
CST7	1	-0.0353621012547053
AK5	1	-0.000646783182934051
PTGDS	1	0
EIF2S3	1	0.0412056106852241
HSPD1	1	0
DNAJA3	1	0.00571616688867375
KLRF1	1	0.0476998917406063
PDK4	1	0.014137440735419
NMUR1	1	0.000611378402886273
BCAS4	1	0
RSL1D1	1	0.0502907468949243
VEGFB	1	0
PTGDR	1	0.00955663445851845
IMP3	1	0.00191754753005179
LGR6	1	0
POLR1C	1	0
PLAG1	1	0.03031810358006
AXIN2	1	0.00216413548577308
TTC3	1	0.0320260333117562
ZNF135	1	-0.00910030644685414
SPOCK2	1	2.22818e+09
ZNF439	1	0.0125396040078564
MTA3	1	0
GBP5	1	-0.00032601606017082
EPB41L4A_AS1	1	0.0483587207867509
BHLHE40	1	0
APOBEC3G	1	0.0183906423005514
LPP	1	-0.0155269775475711
C1orf162	1	0.0146033693501698
NIPAL3	1	-0.0141348100376713
P2RX7	1	0
EXOSC5	1	0.00281054922931051
SLC25A20	1	0.00216422491489951
GAB3	1	0
PAQR8	1	0.0376607264292626
ENOSF1	1	0
EIF3E	1	0.0725685264439115
EOMES	1	0.00872655089730614
TEX10	1	0.0106163239684316
MAGED1	1	0.00714170732651297
KLF10	1	0.0328715551935067
UBASH3A	1	0.00859119867082542
SPTBN1	1	-0.00428146865438981
MTSS1	1	0.0283864044048923
HSF2	1	0.00567425441306968
PTPN7	1	-0.0237985996028326
TRAP1	1	0
TSHZ2	1	-0.00852787464463834
EIF3H	1	0.0723437051281757
SNTB2	1	0
ZNF550	1	0.0402625028295605
BCL11A	1	0.0168097456290284
CTNNA1	1	-0.00596056525824309
HLA_DOA	1	0.00299229472911824
IL10RA	1	0
HSP90B1	1	0.0332412688360265
SCD	1	0
POLR1E	1	0.0135185461308581
SNRPN	1	0.0150639275225886
SORT1	1	-0.00449954511287076
ADSL	1	0
SYPL1	1	0.0495127870974305
PTGER2	1	0.0517700621311875
SLC38A1	1	0.0592824936648026
GSPT2	1	0.00856765172022362
APH1B	1	0.0112866662179368
E2F5	1	0
SERINC5	1	0.0183445256591941
CHMP7	1	0.0289723879617463
DDX10	1	0
LAGE3	1	0.00828246719365472
ITGB1	1	0
WDR75	1	0.0392608407935945
PFAS	1	0.00533138732295848
TIGD7	1	0.0167246132620603
PKIA	1	0.0266497214396167
ARHGAP32	1	-0.00075864236478116
EEF2	1	-0.0013101304815945
PDZD4	1	-0.00329622238842604
DPH5	1	0.0399722049067913
OBSCN	1	-0.00343673889646526
DOCK10	1	0.00954340738867889
NAT10	1	-0.0101115241415562
CKAP4	1	-0.0408392461521109
ZNF544	1	0
TC2N	1	0.0700606397802432
BTLA	1	0.0417063383095771
TLE2	1	0
CCT2	1	0.0676768580544657
EVL	1	0.00613697528039797
FASLG	1	0.0326502487220489
GNL3	1	0.0210807884103794
RPS6	1	0.0803247505621281
BATF	1	-0.00789709738194421
IRF8	1	0.0441002143412698
CD79B	1	0.00320319463648359
SRPRB	1	0.0277480768104643
NOL11	1	0.0459783148250687
TESPA1	1	0.0247416099187489
GPR137B	1	0.00499412816358912
IRAK3	1	-0.0091035190173936
PUS1	1	0
SET	1	0.0293793160411455
ASCL2	1	-0.00903225415409007
LPCAT1	1	-0.00618673731274868
MAFB	1	-0.0166103033220861
ITK	1	0.0596256706011139
NRIP1	1	0.0150405976259628
FAM214B	1	0
PDE3B	1	0.0468446440888732
GRPEL2	1	0.0451057423638099
CMKLR1	1	-0.00787047659327277
SH2D1B	1	0.0205678504180944
ANXA2	1	0.00118619130752439
SEH1L	1	0.0257986279825343
ABCE1	1	0.0373633244452917
MORC2	1	0.0130638265008978
TRAF3IP2	1	-0.00362411990467829
ZNF671	1	0.0122547107361595
DBP	1	0
TMX4	1	-0.0179370002163725
ALKBH2	1	0.0160669972579076
ATP6V0E2	1	0
MAPKAPK5_AS1	1	0.0130920822393233
MT1E	1	0.00730444786889664
RPS4X	1	0.0169332887789712
PLBD1	1	0
PPAT	1	0.00531557075437498
KIF1B	1	-0.0344439302520325
NCAM1	1	-0.000444865436388755
TNFRSF13B	1	0
SLC31A1	1	-0.00233527896277204
LY9	1	0.016533601186268
WDR4	1	-0.00499461079529712
N6AMT1	1	0.00758699338056386
CDK6	1	0.0400028972910978
MAP3K5	1	-0.0159612154016346
MAL	1	0.0312274149860517
UBA52	1	-0.023461626474623
PRMT3	1	0.0117662702476916
UXT	1	0.0503814710285001
RPL18	1	0.0104320938722707
SPIB	1	0
BNIP3	1	0.0109340497661311
BEX2	1	0.028525208619123
ARG1	1	-0.00313993547331193
TTLL3	1	-0.0475747273202444
BLK	1	0.00702476331387037
CPT1A	1	-0.00955378993593835
LMNA	1	-0.0156214079983114
FCGR1A	1	-0.00720268841086101
TTC27	1	0.0202329749808769
GIMAP5	1	0
IL1R2	1	-0.0626323463865254
RPL13	1	0.0667431853028385
WDR12	1	0
EIF3M	1	0.0721757677552638
KIF5C	1	-0.0192893245817471
CCT8	1	0.0348530119565507
DSC1	1	-0.00695658075134687
PARP3	1	0
ASGR2	1	-0.00420771005164572
CAPN2	1	0.0345315871803132
STAT1	1	-0.00949027766043336
CPEB3	1	0.00175276571060676
TMEM97	1	0.00202169788574927
RRAS	1	-0.00347162781288413
LRRFIP2	1	-0.00461225247587926
KLHL6	1	-0.00355443464884517
ROPN1L	1	-0.00272795444265796
DPP4	1	0.0280634626777987
GFI1	1	0.01173135166714
PLEK	1	-0.0104351433218746
CCL5	1	0
MTUS1	1	-0.0238401030282024
VAMP3	1	0
GLIPR2	1	-0.0547533221606868
DYRK2	1	0.0596580317220333
FBXO6	1	0
RPS23	1	0.0876179327772724
IDS	1	-0.0168099628550291
GPATCH4	1	0
MEGF9	1	-0.0273548251125541
TSPAN2	1	0
PNPO	1	0.0178396902911809
DPH2	1	0.00616237110945235
YPEL1	1	0
URI1	1	0.0508458552038919
MBOAT1	1	0
LRPPRC	1	0.0327365238747565
TRMT13	1	0.0405907125698301
PPRC1	1	0.00745890282156673
PDCD2L	1	0.0206358528268292
BCKDHB	1	0.0132884489945387
AFF3	1	0.000718646107250838
PARP1	1	-0.00568081286887919
RPL8	1	0
FRMD3	1	0
CD19	1	0
EBF1	1	0.0109351368401654
NOP2	1	0
CHI3L2	1	0.0123376653044196
B4GALT5	1	-0.0268522575172241
EIF2D	1	0.0365664177110421
SLC26A8	1	-0.0205218687508984
SLC22A15	1	0
NME1	1	0
CBLL1	1	0.0287638408869682
HSD17B8	1	0
C12orf57	1	0.026967074774161
PPA1	1	0.0422332913676994
ABI3	1	-0.00522270043938806
RPS13	1	0.068079999197602
ANKRD22	1	-0.0103701985424964
RPL5	1	0.0889519180407448
RBM17	1	0.0305046686380251
SH3YL1	1	0.0370862995818085
CD58	1	0.00724450284222187
RASGRP2	1	-0.0158955607618272
SRM	1	-0.00839748536061596
FAM50B	1	0.0155392856767627
CCDC50	1	0.03637386056275
TCEA3	1	0.00479303620863227
FAM153B	1	-0.00227383713111315
RNASE2	1	0
AKTIP	1	0.00844567033187119
ALG8	1	0
NREP	1	0.00576982343696261
NCL	1	0
RPUSD2	1	0
HLA_DOB	1	0.023175203672688
TPST1	1	0
TIGIT	1	0.0163093259850981
CERS6	1	0.0390361421648109
GTPBP4	1	0
NPAT	1	0.0161685078883143
RAP1GAP2	1	0.00662174845906961
RPLP0	1	0.0494143737761765
CD163	1	0
MRPL45	1	0.0402459969557572
HADH	1	0.0310714313567297
C3AR1	1	0.010406262594593
SRPK1	1	-0.0198736994927561
LHFPL2	1	-0.0037912234588912
EIF4G3	1	-0.0247982784008036
HMGN1	1	0.0637420202557719
CSTF3	1	0.0173921722748023
CDKN1C	1	0
SLAMF6	1	0.0320532681328401
MS4A6A	1	0.0105970514920503
RALA	1	0.0380493814198706
ZNF529	1	0.0398832738111838
ACVR2A	1	0.0103201280775272
WIPI1	1	-0.0132218332597718
NBEAL2	1	-0.0605871555087874
ZNF22	1	0.0615469745931622
RALGDS	1	0
UPP1	1	-0.0150060093559398
GAR1	1	0.0215548108890627
ADPRM	1	0.01905059161183
DDX55	1	0.0169898232548953
BMS1	1	0.00412110003719599
APMAP	1	-0.00455091363453768
ALOX5AP	1	-0.0252976708430912
SERPINB8	1	0
METTL1	1	-0.0060397382319647
ANTXR2	1	0
GDPD5	1	-0.0218168395611813
LTV1	1	0.0344021624348107
SLC31A2	1	-0.0154951852452848
GAMT	1	0
GABARAPL1	1	-0.0336674136925647
NUP107	1	0.042270531846809
CCT3	1	0.00979875635458406
CDK4	1	0.0142563551435105
FCRLA	1	0.0223475006962013
TCEA2	1	0
CD63	1	-0.0437060283077281
PHF14	1	0.0423457285529379
NARS2	1	0.0143502454399627
RASSF1	1	-0.0369148741350761
ZNF302	1	0.0455956468928376
DNASE1L3	1	-0.019450203837796
EIF4B	1	0.0541256707108183
TOP1MT	1	0
RBM26	1	0.0537239504140512
SLCO4C1	1	0.00123988467551818
SRSF6	1	0.0472835650215516
SERPINB6	1	-0.00653532955018716
ENTPD1	1	-0.0627064092013854
PRDM1	1	0.0256528072883561
DSC2	1	0
FOXJ3	1	0.0385351497822772
E2F2	1	-0.00904585964692392
WRN	1	0.0176705064631357
PUS7	1	0.00242945515390526
SPON1	1	-0.0120652751506222
RBL2	1	0.0111244208372023
EFHD2	1	-0.0671494100952164
ITFG2	1	0
ARHGEF40	1	-0.0452360330394927
TP53I3	1	0
ATL3	1	0.0391298805017829
CHCHD10	1	0
RAP2A	1	0.0564541681185657
LSM2	1	0
EBAG9	1	0.0428630318170203
CTSW	1	0
ANG	1	0
AKR1C3	1	0
SLC27A3	1	-0.0410529985044949
ADK	1	0.0241700040013081
TSEN2	1	-0.00548514085498688
GPX7	1	0.0293148562279482
CCT4	1	0.0670823138102877
NOA1	1	0.0308306532964098
ATXN1	1	-0.00595115168700525
NOP58	1	0.053404604890007
UBR2	1	-0.0330760686998813
SREBF1	1	0
EIF4A2	1	0.080919318216131
EIF2A	1	0.0505166115105967
PALLD	1	0
MFNG	1	0
NPC2	1	-0.00469815364807456
TNF	1	0.00449641167726572
SLFN13	1	0
OGDH	1	-0.0182293465762188
TMEM156	1	0
APBA2	1	0.00267601279883892
STX11	1	0.013073456444847
RAB11FIP5	1	-0.00631085670891702
SERBP1	1	-0.0153732915590643
ZBTB25	1	0.0546372221485338
MAML2	1	0
AHCY	1	0.00776256076397089
MGST3	1	0.0332774546865527
RGCC	1	0.045527636962045
RRP15	1	0.034427313607582
ANKRD13A	1	-0.0281434564733589
GALC	1	0.0233728032647697
NUP160	1	0.00373896296584479
TSPAN3	1	0.0264560763477431
NDST1	1	-0.0645525836386816
DNMT1	1	0.0140430624757848
OSBPL10	1	-0.0163908994647309
TMTC1	1	-0.00337598675166401
CDC42EP4	1	-0.00314733457325664
MS4A4A	1	0.00976671944426599
SLC38A11	1	0.00555410019009555
PARP8	1	0.0313469168976914
RPS2	1	0.0616120777177907
KDM1A	1	0.00324967138609879
ADAP2	1	-0.0226008021225585
TRAFD1	1	0
NPC1	1	0.00803197940772251
RPL13P5	1	-0.00317095023859735
HK3	1	0
CRISPLD2	1	-0.031960264991298
SHMT2	1	0
SERPINF1	1	0.000581939652548816
LILRB1	1	-0.00500668615312911
NOC3L	1	0.0422175010018163
WDR59	1	0
TIPARP	1	0.0191796460505831
CMTM8	1	0.00141164780739619
NOL8	1	0.0334493896224612
TIMM21	1	-0.00973714966557768
C5orf51	1	0.0130662548088571
ZDHHC9	1	0
TCF3	1	0.00377240527079474
SERTAD2	1	0.0132708910806426
CD3D	1	0.0659113000829061
GIMAP7	1	0.069836633880427
NOLC1	1	0.0179428415863414
EIF3G	1	0
MRPS27	1	0.0206660962302678
GBP1	1	-0.00662499457099337
DIMT1	1	0.026825646453528
TYSND1	1	0
PITPNC1	1	0.0315292985037192
ZNF101	1	0.0340713982288419
ANAPC1	1	0.0111927051076599
ZNF480	1	0.0250744971264306
BRIX1	1	0.0180708633040586
SYNE2	1	-0.00927708071255628
RCL1	1	0.000373242834762217
SLAIN1	1	0.0247982463645537
RABGGTB	1	0.0311011327735439
FAR2	1	0
ACTA2	1	-0.0043761300699901
TMEM8B	1	-0.00127489627697742
PRKCA	1	0.00812311291053828
ESYT1	1	-0.00829774113591187
ZNF329	1	0.00892387349710518
SMARCD3	1	-0.0393211597668973
HMOX1	1	-0.0434734416798975
ZZZ3	1	0.0305225054456497
ARMCX2	1	0.0100762676310408
TRMT112	1	0.0332702859635296
DDX18	1	0.0505888550926908
NRG1	1	0.000717746049393168
YTHDC1	1	-0.0222566223888082
CYB561	1	-0.00622192560499109
LGALS3BP	1	0
VPS51	1	0
CCDC170	1	-0.0208881115032694
SLC7A7	1	-0.00829261492593345
ZNF683	1	0
TNFAIP6	1	0
DMXL2	1	-0.00934329292244337
CD86	1	0.00410984609583201
ATG7	1	-0.0448228967114305
KIF13B	1	-0.000736959438097909
VIM	1	0.00752586785992568
CAPNS1	1	-0.0550656460791875
TMEM123	1	0.0786445923580428
GAL3ST4	1	0
ANKRD46	1	0.0159242463991642
PDIA5	1	-0.0249597537463054
MR1	1	0
HDAC2	1	0.0385354320047285
PRDM8	1	0.0107603857695305
ST6GAL1	1	0.0617729460549228
SH3PXD2A	1	0
GNS	1	-0.00707024489732715
ZCCHC7	1	0.0252136988651393
KCNG1	1	-0.00850421611719921
TRIM28	1	0.00667275076590795
VNN3	1	-0.0147930646072598
RPL19	1	0.080923657184862
GTPBP3	1	0.00105923814701818
MMP9	1	-0.0529808104165817
HVCN1	1	0
RBPJ	1	-0.0192047141286959
MAP3K4	1	0.00563823179534075
SLCO3A1	1	-0.0488341466504425
RPP40	1	0
PDCD4	1	0.0465252379110201
ARHGAP26	1	-0.0761542974735263
LTA	1	0
PAG1	1	0.0314779573941582
METRNL	1	-0.0054697104211817
MAPK14	1	-0.0395836253859427
TTC39B	1	0.000966163560210407
MRI1	1	0
PLOD1	1	-0.0469345539123115
C11orf1	1	0.000475511144885589
LGALSL	1	0
GOLM1	1	0
RRP1B	1	0.019220167900548
GBA	1	-0.00351524088415542
ITGA2B	1	-0.031114356105933
ZNF146	1	0.0557637966667054
RPS16	1	0.0778546683392905
CIAPIN1	1	0.00986661017975051
HNRNPD	1	0.0236357436629676
HERPUD2	1	-0.000564106659408657
TOP2B	1	0.0623909853959648
CTSG	1	-0.00152522988024825
DUSP18	1	-0.0295159301629559
DCXR	1	-0.0163259690881155
HMGB2	1	0.0352383726013278
MPO	1	-0.00296260755397506
PSIP1	1	0.0481208476811896
NOD2	1	0.00590952665366156
GNPTAB	1	0.0260534229335307
PIK3C2B	1	0.00668943254201535
TCN2	1	-0.0183393214150606
MIF	1	0.0100821619456173
PHC2	1	-0.0393910473862522
USP3	1	-0.0229566608944648
GSTO1	1	0.000123016346138798
FGR	1	-0.0498309105957404
LSM5	1	0.0498934482612414
TCF4	1	0.00277516003134897
ELP2	1	0
PAFAH1B3	1	0
LPAR6	1	0.0620712231806916
NONO	1	0
GOLGA3	1	0
LAT	1	-0.0152614204049419
CCNB1IP1	1	0.0216577907096787
USP11	1	-0.0216414123154215
TNIP3	1	-0.0164530330405508
EHD4	1	-0.00318884587366829
NSMCE1	1	0
PRSS30P	1	0
CRLF3	1	0.0314016963329445
SLC4A4	1	0
RPF2	1	0.0251369866266638
UBIAD1	1	0
VCL	1	0
PPP2R5C	1	0.0349270946631237
OCIAD1	1	0.0323575242432282
ZNF548	1	0.0417442292430537
IL12RB1	1	0
SMAD7	1	0
TSPAN17	1	-0.000234527171009125
AKR1B1	1	0.0395169933087645
CSRP1	1	-0.00786463937693159
ANXA4	1	0.00265278179630752
MVP	1	-0.0349890597039596
CEBPA	1	-0.00267783079804536
LCMT2	1	0
MTHFD1L	1	0
MFSD10	1	-0.0215375548208364
TTYH3	1	0
PFKFB2	1	0
DOK2	1	-0.020895567444919
RPL4	1	0.0778538169734976
CLSTN3	1	-0.0271051040842649
SLAMF7	1	0.0159750643140874
MRPL3	1	0.0546586038951212
TCN1	1	0
ACAA2	1	0.0212485059465721
P2RX5	1	0
RASGRP3	1	0.0134026297815284
PRPSAP2	1	0.0331307347965475
HAPLN3	1	0.00476496321128016
DUSP3	1	-0.0122905035883686
HNRNPM	1	0
EIF3D	1	0.00243853214129275
JAKMIP1	1	0.00117888106045047
RAB31	1	-0.0655347043897234
TRAT1	1	0.0599125866311425
CMSS1	1	0.0177973421329934
LUC7L	1	0
DDX21	1	0.0286912150172249
DNMT3A	1	-0.010691575564191
ZFAND1	1	0.0294296220757532
LRRC8C	1	0.0368704278843736
PLAC8	1	0.0240576716200438
CD151	1	-0.018148437092941
ABCB1	1	0
CAST	1	-0.000454518142053925
SGPL1	1	0.00510337662467106
RAB37	1	-0.026202797668004
MRPL24	1	0
ID2	1	0.0169570707849722
FGL2	1	0
PADI4	1	-0.0562366748847775
NXT1	1	0.0292226463554333
MYOF	1	0
CFLAR	1	-0.0660229260348787
DUSP5	1	0.00723677494941192
THEM6	1	0
S1PR5	1	0.0143788868010957
F13A1	1	0.00762248118432431
C1orf109	1	0
PAQR4	1	-0.000441403814282633
NACC2	1	-0.0153263885630872
PLEKHB1	1	0.0113594857822457
MRPS26	1	0.00458509550484041
EEF1B2	1	0.0750398313022886
SRBD1	1	0.00601515484969188
LCK	1	0.00742662199093719
SEPHS1	1	0.0258179356490313
CLEC2D	1	0.0715770030463758
TPP2	1	0.0176980728144067
APRT	1	0.00406936612688625
SERPINB1	1	-0.00918786090403073
QSOX2	1	0.0197659220185423
SESTD1	1	0
DIAPH1	1	-0.0366343184637644
RAB27A	1	0.000102847689400918
USP47	1	0.0299755859390991
THOC1	1	0.0193906791997715
RPAP2	1	0.0244316713073488
MXRA7	1	-0.00185922254295375
TRAPPC6A	1	-0.0306175601522539
EML4	1	0.0387204914456512
ZNF573	1	0
HLTF	1	0.0265145358207637
ZNF827	1	0
CREB3L2	1	0
PLAUR	1	-0.0228448392513591
MRPS31	1	0.0269743403696033
TNFAIP8	1	0.078013840618864
ITGAL	1	-0.0244368926440452
LILRA5	1	-0.0426287171434548
FKBP4	1	0
TBXAS1	1	-0.0503190727563178
ARHGAP19	1	0.0049446913333494
LYRM4	1	0.0069707826246551
CYFIP1	1	0
ABCC3	1	-0.0237700369769789
BIN1	1	0.0229284517338073
APOBEC3C	1	-0.0144136150062646
AUTS2	1	0.0053810084390431
NDFIP1	1	0.0565589932459256
ITGAM	1	-0.0217129621828554
GYG1	1	0.00591872069831051
DPYSL2	1	0.0136818350476172
RPL36	1	0.00877272253478985
SALL2	1	0
CD5	1	0
EDARADD	1	-0.0162563502699833
ADAM17	1	0.00305291250407934
ORC5	1	0.032261499671623
MRPS18B	1	0
CCT7	1	0
MSH6	1	0.018827880313175
RNMT	1	0.0467393041794009
ITM2A	1	0.0739881307049474
PPP1R3E	1	0
TSPYL2	1	0
NET1	1	0.0149869756312114
IGIP	1	0.0334594733751064
CXCL16	1	-0.0194668903705708
PPAN	1	0
PLEKHF1	1	0
TOMM20	1	0.0644102570840918
RCN2	1	0.04394590012785
UBE2F	1	0.00214837943403105
RPS20	1	0.0785982646172963
PNN	1	0.00885093109073808
C12orf75	1	0.0416871048119473
ADCY9	1	-0.000805442070819179
NUP88	1	0.0232065752076613
FAM126B	1	0
LIG1	1	-0.0140141627942996
VNN1	1	0
CPM	1	-0.0284246093004037
ADAMTSL4	1	-0.0200410663136771
ADHFE1	1	0.0119703958581997
WDFY2	1	-0.0105470409118955
AGFG1	1	0.00536977284754104
TRMT5	1	0.0105946349451482
LUC7L3	1	0.0488542599051629
KLF4	1	0.00263132256044159
SNRPF	1	0.0592005279114833
PARM1	1	0
UBAP2	1	0
PLXDC2	1	-0.0397878190371772
DEFA4	1	0
CYP1B1	1	0.00485082053707382
PCBD1	1	0.00964664245120492
PGD	1	-0.0659532652940398
WDR74	1	-0.000187732199750893
HNRNPH3	1	0.0378526581144416
NFKB1	1	-0.00430498840295425
YIPF1	1	-0.0031783655506046
NSUN6	1	0.00237216061052216
CD300C	1	-0.00887010930276904
NCEH1	1	0.00402767023712978
CXCR6	1	0.0173274506169367
S100A8	1	0.0343710125342576
PEBP1	1	0.041666926921315
NKRF	1	0.0280087344292111
ST13	1	0
NAP1L1	1	0.0925031432907564
TLR10	1	0.0253729799640889
HNRNPA0	1	0
RPUSD4	1	0.0157092490498564
DDX31	1	0.00536070403545312
BYSL	1	0
TAGAP	1	0.0304571767220539
TIMM9	1	0.0372339598248358
PRMT6	1	0.030361034274535
EPHA4	1	0.00469680788316233
MAP3K3	1	-0.0800023048937073
EMP1	1	0
RDH14	1	0.0459607520622213
CNOT7	1	0.0381518158118289
TSPO	1	-0.0357135072397867
RPS14	1	0.0177918186769428
TCTA	1	-0.00548933085595111
FEZ1	1	0
LINC00324	1	0
TUT1	1	0
WBP1L	1	-0.00522641869809007
EIF2AK3	1	0.0224593274636441
KDSR	1	0.0287001137885371
SFXN2	1	0
FARSB	1	0.0119660467746625
GALNT10	1	-0.0192383448041076
PIGN	1	0
MAF	1	0.0133567744678694
ANXA5	1	0.025256125080086
ZNF470	1	0
TCL1A	1	0.013427765025091
TFAM	1	0.0311726129846484
VAV3	1	0.0063012271911355
ZMYND19	1	0
LAIR2	1	0.00790910382229921
VIPR1	1	-0.00026140626041368
SOX13	1	-0.00736224101057879
SLC9A9	1	0.0122472511521388
WDR89	1	0.0525323348205399
NGDN	1	0.0124727158351153
CTPS2	1	0
POLR3H	1	0.000580879058937643
ZBED5	1	0.0521472827542106
UBE2D2	1	0.0466100925930215
DOLPP1	1	0.00215416491563954
TSR1	1	0
STX6	1	0.00366350887563024
MCCC1	1	0.0140671497335657
SEL1L3	1	0.038501508929366
TMEM42	1	0.0300004261322201
CLEC4E	1	0
ST6GALNAC6	1	0
PARP9	1	0
TIMP1	1	-0.0180588162437103
KLHL34	1	-0.0174570846532934
TTC16	1	0
SH3BP2	1	-0.0494635119893751
CLIC1	1	0
VRK1	1	0.0190474958359905
S100A12	1	-0.000142898718327862
GNG2	1	0.0410521386967842
FAM53B	1	-0.0383188971779743
QPCT	1	0.00200751511443927
DAP3	1	0.0450278537550561
BLMH	1	0
MRPS33	1	0.0357066747429327
SH3BGRL3	1	-0.0175462786317721
KIAA0319L	1	-0.0571980438642795
NSG1	1	0.0112919015073911
BNC2	1	-0.0173862880178369
NLRP12	1	-0.0480665058389581
PIK3CG	1	-0.00985807767540798
C3orf62	1	-0.0495229119533402
THBS1	1	0
FUT8	1	0
DGKG	1	-0.0339962723755581
NAA25	1	0.0203736957862527
SLC22A4	1	0
BCL9	1	0
APLP2	1	-0.0516233428881422
FLVCR2	1	0.00980643853493848
VOPP1	1	0.00389622758162549
DYSF	1	-0.0715603049826781
CLPP	1	-0.00437987792836533
RASSF4	1	-0.0245483870072031
CDC14B	1	0
ZNF385A	1	-0.014881582502019
ERCC6L2	1	0.0260924828004131
CUTA	1	0.0110650696181851
MARCO	1	-0.0100335788059405
DLGAP4	1	-0.0310556363874352
UTP14A	1	0.00961479286294417
AKIRIN2	1	0
NOP56	1	0
TRIM69	1	0.0112039872313058
EXOSC2	1	0.00728076957557803
AKAP13	1	-0.0406699100986113
CSF1R	1	-0.0406446685145754
ZEB1	1	0
PHTF1	1	0
IL18BP	1	-0.00304423105896684
BTN3A1	1	-0.00174999221134946
MS4A1	1	0.0497898714093873
MPHOSPH10	1	0.0374124916576119
NOL6	1	0.00166494459702386
HCG27	1	0
FBXL5	1	0.0121962942880863
RPL13AP3	1	-0.00424318193033411
TP53I11	1	-0.0508524114728797
ABR	1	-0.0148009711110349
ZNF428	1	-0.013951377734995
SRSF5	1	0
TNFSF13B	1	0
GCNT1	1	0.00112026209663402
DRAXIN	1	-0.0189583681567929
RIOK1	1	0.0172493485332621
DAAM2	1	-0.021100377986293
ZNF830	1	0.0165089696127844
BCL6	1	-0.0538051648818161
FXR1	1	0.0254552322780332
AFG3L2	1	0
MRTO4	1	0
P2RY10	1	0.0309547064618078
CTSD	1	-0.0698588261690115
KLF12	1	0.0384436083052469
ANP32B	1	0
PNOC	1	0.00952735246127541
AGPAT2	1	-0.0228329634829254
MAK16	1	-0.00974473205007423
TASP1	1	0.00522020902926007
RPL28	1	0.00589036749513245
PSAT1	1	0.0228358353996595
IL15	1	0.0163011256541896
YTHDF1	1	0.0109110628979161
MIS12	1	0.0297767364884249
ABCA6	1	-0.0301628590128275
GAS7	1	-0.0516513920548985
RAB24	1	-0.000490695513881318
MAPK1	1	0.0149357525115845
P2RX1	1	-0.0477780355074277
PDCL3	1	0
LPGAT1	1	0
NUDT9	1	0.0161860246650825
IL27RA	1	0.0100099906519485
MYL6	1	0.00661084376527716
PAK1IP1	1	0.00700469394561843
DYNLT1	1	0.0296113869586238
INPPL1	1	-0.0543379417589742
MAPKAPK3	1	-0.0349119345205163
EIF4A3	1	0.0111504931698275
FGF9	1	0
BIVM	1	0
U2AF1L4	1	0
ATP1B3	1	0.0369358519662309
LARP1B	1	0.0252810758627326
DENR	1	0.0254824316730102
MRPS9	1	0.015192445352472
IPCEF1	1	0.0188859968066963
NCR1	1	0
RRN3P1	1	0.00817082062295021
DCK	1	0.0374133263192095
SRSF1	1	0.0339360604556421
TGDS	1	0.0269782726112202
HSPE1	1	0.0381461581740846
NACA	1	0.0626202643659993
CXXC5	1	0.0129998647843496
GRB10	1	-0.00462163175910109
PPIL1	1	0.0146513956003798
CEP135	1	0.0333502444618365
PIGP	1	0.0115220280989744
PPWD1	1	0.0286798886116859
NSUN2	1	0.0400702650834528
GDE1	1	-0.0215337388670869
NCBP2	1	0.0194885472417898
KRI1	1	-0.00972187716150033
USP44	1	0.00656467037498024
NIN	1	-0.0136084477262578
ZNF175	1	0.00960231705871655
C1orf216	1	0
TRIM21	1	-0.00671367390951585
GRWD1	1	-0.0127448349853343
THAP11	1	0.0368070147559163
LARP4	1	0.0325936092048133
RPS29	1	0.0619065895204223
TCIRG1	1	-0.0184894958869997
TDP1	1	0
CYCS	1	0.0313617517471573
IFT74	1	0.0274328794482136
SORCS3	1	0
HNRNPH1	1	0.0516311379979715
BAG3	1	0.0235929231960016
SIAH2	1	0
ERGIC1	1	-0.0287538425677511
ACADVL	1	0
MFN2	1	-0.0224679826904636
SPECC1L	1	0
PRRG4	1	-0.0364426150487692
HSPA9	1	0.020181653731065
IRF9	1	-0.0264274691853105
ERGIC3	1	0
CRELD1	1	0
TBRG4	1	-0.00516034550981212
LEO1	1	0
FUCA2	1	0.0101789838850678
DHRS9	1	-0.00189643423522116
ANAPC16	1	0.0265098064804528
TAGLN	1	-0.0138674327792911
AHSA1	1	0
PNPLA6	1	-0.0233705576859444
MZF1	1	-0.0115211761003939
IFI30	1	-0.021065437385862
GPX1	1	-0.00842340275514441
ABCF1	1	-0.0306908603236565
REPS2	1	-0.0310192659164615
QTRT1	1	-0.00242747879548971
CFH	1	0.00933123064014919
PTP4A2	1	0.0309446324191798
CBY1	1	0
CCR2	1	0.0176741202012387
GYPE	1	0
CTPS1	1	0.00312955621844688
SPON2	1	-0.0163885552484006
XPO4	1	0.0212084350725496
IPO4	1	0
BLOC1S1	1	-0.0112007427435676
DEDD	1	0
PDZK1IP1	1	-0.00906536193231351
PLIN2	1	-0.00292124196913195
CACYBP	1	0.0533149381002145
STAT3	1	-0.0762714806637169
SUPT3H	1	0.0188487987504907
HNMT	1	0.0237813778888727
CPNE8	1	0.0120185381923938
OPN3	1	0.0249707034744857
CPQ	1	-0.0317287927843027
FKBP11	1	-0.0121802325298794
MTR	1	0.0120964048653329
ZNF721	1	0.0437608116734079
IRF1	1	-0.0703895058248133
ZNF260	1	0.0332890342662617
GLA	1	0
AKAP7	1	0.0329672867495405
ILF2	1	0.041245044939451
UBTF	1	-0.0240832989705557
NOB1	1	0.0266922006241987
TADA3	1	-0.00736042901997461
BPI	1	-0.00294311675866747
PSMB9	1	-0.0308220096336553
DENND1A	1	-0.0453473066770006
MPHOSPH9	1	0.00729753236506843
OASL	1	-0.0125875328924078
CTSC	1	0.0364758425764257
LAPTM4B	1	-0.00260878385953068
EPG5	1	-0.0264442221818612
MYD88	1	0.0121371165277199
BOD1	1	0.0283131840064939
ACOT9	1	-0.0113949263112226
AGPAT3	1	-0.0277788976197346
CDK14	1	-0.00627942687981612
CALCOCO1	1	-0.0138748080420234
ARHGAP15	1	0.0196193681952125
PAM	1	0
RBM14	1	0
ITPKB	1	0
RPSA	1	0.062057693680897
EWSR1	1	0
RPS6KB1	1	0.0189173561676193
BCCIP	1	0.0243934798984849
GPR68	1	0.00195404943039002
DHX15	1	0.0361439645575385
C1QTNF6	1	0
GORASP2	1	0.0200044903664652
FAM43A	1	-0.02662726881426
SH2D2A	1	-0.0073773209739798
PRKRA	1	0.0367298549511812
MBTPS1	1	0.0265516337951753
RUVBL1	1	0.00225450327995479
STIP1	1	-0.0265283816867374
CD37	1	-0.0185295173202803
POLE3	1	0.00758654121856086
FAM220A	1	0.0240711048761812
SFXN4	1	-0.00056376575418396
PRKACB	1	0.0780757940349708
TRIM38	1	-0.0205101970544554
LCLAT1	1	0.0256015089308191
ADAR	1	-0.0291443088609967
MATN2	1	-0.0292454397214733
PJA1	1	0
AGAP1	1	0
ATAD1	1	0.0502944574307485
CCDC57	1	-0.0196230678346543
POLRMT	1	0
TCERG1	1	0.0299800207692104
WDR1	1	0
IQCG	1	-0.0132387448591545
PTK2B	1	-0.0412825659978102
SPPL2A	1	0.0148800512296247
GNGT2	1	0
IDH1	1	0.00292471407039259
DCAF4	1	0
RBFA	1	0
ALG13	1	0.0369188526477522
NEDD9	1	-0.0431888489880352
CHORDC1	1	0.02597203723447
UBAC1	1	-0.00216929895016607
PRMT1	1	-0.0114444346179832
RPL11	1	0.0655380615611936
TRIB1	1	-0.0163998623983534
SLC39A1	1	-0.0176073133172319
TLN1	1	-0.0642086666932629
ZNF581	1	-0.0175352768936001
DZIP3	1	0.046720557855069
CLNS1A	1	0.0552513862707602
ACTN4	1	-0.0388711034437964
SURF6	1	0
AGPAT5	1	0.000471317395951718
VPS33A	1	0
BMX	1	-0.0232742895322065
RPAIN	1	0.0162707975382502
EPB41L4A	1	-0.00863874222235638
PTPN13	1	0
PLOD3	1	0
PRPF19	1	-0.0214103768509018
EBPL	1	0.0111249144731672
SLC20A1	1	0
TCTN1	1	0
SMARCC1	1	-0.0162801507353558
IFIT3	1	0
TNFRSF1B	1	-0.077519982088259
UFM1	1	0.0660858553624171
ENPP4	1	0.0421228375439125
ARRB1	1	-0.0480844979582164
SSH1	1	-0.0461528653523319
EXOSC8	1	0.0396790276437159
TMEM230	1	0.0616169639836404
ZNF121	1	0.0210484228602326
NLRP3	1	-0.0183436353344264
METTL25	1	0.0289717516119721
RPL27A	1	0.00968648349245873
ZNF234	1	0
UBE2G2	1	0
NSUN5	1	-0.0190519394920904
CYB5A	1	0.0160181805581849
KIAA0586	1	0.0114472751745558
SETBP1	1	-0.00541994271614704
USP13	1	0.0152382691636933
TOX	1	0.0136215284061174
HSPA8	1	0.0679589198831773
RASGRP1	1	0.065097397838605
GLMN	1	0.00481040665452033
METAP2	1	-0.00316781372643974
PLCB2	1	-0.0747363064871064
DHPS	1	0
PPIL3	1	0.0317628500529173
TGFBR2	1	0.0368662695328823
SRRM1	1	-0.0232914558146375
ELOVL6	1	0.00295683446992785
TAF4	1	0.0124135524964139
CYBB	1	0.00266436347773983
IL10RB	1	-0.026541973342283
CEPT1	1	0.00396313051688322
ABHD3	1	-0.011905782483267
MTRF1	1	0.00536668443611327
STAT2	1	0
GTF3A	1	0.0458072371357077
AOAH	1	-0.0463414115055283
ICAM4	1	0
NAGA	1	0
MSH2	1	0.0222428833824651
TRIM44	1	0.00519078939778512
SAMD9L	1	0.00490044478083991
STARD3NL	1	0.0343500021303625
KANSL2	1	0.0361648134440542
INPP5D	1	-0.0650995826901702
PCSK5	1	0.0108286107832793
SLITRK4	1	0
ARHGAP24	1	-0.00475760903455784
RIOK2	1	0.0349831869427463
ARF3	1	-0.0476543394173799
CDKN1A	1	-0.0165959411987965
FCGR2B	1	0.00919874404707744
SSBP4	1	0.00625020743248149
TMEM209	1	0.0208809451451013
TBCB	1	0.00208394451629798
RIPK3	1	-0.0103831765614949
MAD2L2	1	-0.00371294200002942
CSNK2A2	1	0.0195058678139513
ACADM	1	0.023824740108097
DDX1	1	0.0116656921244774
MGLL	1	-0.0447997723179611
ITPRIP	1	-0.044100262785482
EPM2A	1	0.00954743991869578
PGRMC2	1	0.000170780952277304
RPL30	1	0.0904987004332826
TSGA10	1	0
ELF4	1	-0.026616503279736
ZNF706	1	0.0478452798877512
SMARCAD1	1	0.0380774364437624
ZNF10	1	0.0130141752800102
RUNX3	1	-0.00476374942254702
OAS1	1	0
NGLY1	1	0.0244480167728964
RPL35	1	0.0441427165536424
TRA2B	1	0.0598077670130247
QSOX1	1	-0.0535688494610393
EI24	1	0.00449531529667936
CYSTM1	1	-0.00581772902550102
MGAM	1	-0.0153347764403024
ETV6	1	-0.0384825661286316
ZNF800	1	0.0215523604466279
EBP	1	0
CD72	1	0.00725296999237422
ZNF189	1	0.0170301988679882
SH3BP5L	1	-0.0516602052043347
MORC2_AS1	1	-0.0190334615437598
COLQ	1	0
GART	1	0.0145375309320787
TPT1	1	0.0803324659391325
SUMF2	1	-0.00251645360746324
SRFBP1	1	0.00425011549784913
CDC16	1	0.0309164453698175
HLA_B	1	0
ABHD5	1	0
HDAC1	1	0.0106027446558192
ORM1	1	-0.00475503325253336
TCTN3	1	0.0244591564291403
MOAP1	1	0.0344662672963967
PFKFB4	1	-0.0257297560532628
GUSB	1	0
FHOD1	1	-0.0283228548099512
SAAL1	1	0.0119740178128937
ETFDH	1	-0.00190021445309087
PARP14	1	-0.0095129010943783
GP6	1	-0.0119674423352652
ZRANB2	1	0.0626867900395304
NUP62	1	0
ARSG	1	-0.0325127578616386
CCDC34	1	0.0128920281308841
CMTM3	1	0.0304075617719888
ABCF2	1	-0.00341356355347131
TK2	1	-0.00247968936374785
SLC26A6	1	-0.0174232157708334
RPS6KA1	1	-0.0678374398153641
LARS2	1	0
TBC1D2	1	-0.0165246516997139
OXCT1	1	0.0137388978446708
FANCA	1	-0.0368801350477412
MAGEE1	1	0.016803500569418
TMBIM1	1	-0.0197006610412351
RIPK2	1	0.00902688744605343
HLA_E	1	-0.0597912006428617
ZNF337	1	0.0252589838435191
CCT6A	1	0.0503519576783177
BCS1L	1	0.000196273094423989
RPS18	1	0.0612152376912582
SH2D3A	1	-0.00208333885066837
HIVEP2	1	0.0123615788236088
ACSL1	1	0
ZNF567	1	0.0253984158048447
CCNC	1	0.0470716730667946
SNX11	1	-0.0310323269414527
IPO11	1	0.00802312274852447
EMP3	1	0
PRIM1	1	0
EIF4EBP2	1	0.0065127256085913
HIC2	1	-0.00780161142699456
ENDOD1	1	0
USF1	1	-0.000490589272330849
UBXN1	1	-0.0330527865228045
SCIMP	1	-0.0278069002644408
USP4	1	-0.0578177725341251
PTTG1	1	0.00886471194098925
TAP1	1	0
MRPL35	1	0.0284008124868525
POLG2	1	0.0207960696484587
ANKS1A	1	-0.00948177920082554
HSPA6	1	-0.0147240405350749
NLRC5	1	-0.0404956828188692
LSM4	1	0.020258243442481
CD248	2	-0.0175001080159744
LRRN3	2	-0.0153025070934324
NELL2	2	0
LEF1	2	-0.0153944837073128
CCR7	2	-0.076863121075945
ABLIM1	2	-0.0547964792311129
GZMH	2	-0.0182483958738138
MYC	2	0.014833211585004
CD27	2	-0.0754997665456021
FAM102A	2	-0.0546482612594571
SERPINE2	2	0.00284016526190011
SLC16A10	2	-0.0496055778404665
FCGBP	2	-0.019090809774092
BACH2	2	-0.0270843964116205
SYT11	2	0
PDE9A	2	-0.0499086464123163
NOG	2	-0.000916208029092072
FLNB	2	-0.0375111540160854
NT5E	2	0
FGFBP2	2	0
TGFBR3	2	0
ITM2C	2	0.00419443519111319
ATF7IP2	2	-0.0194234851513282
CR2	2	0
PHGDH	2	-0.00981972938022813
LDHB	2	-0.00830270461971729
SIRPG	2	-0.0173759068007342
FCRL6	2	0
PDE7A	2	-0.0254037475839301
NOSIP	2	-0.0854509556011712
PAICS	2	-0.00782257350611536
BZW2	2	-0.00601936533265997
OXNAD1	2	-0.0521002625495281
CX3CR1	2	0.0300141466399344
SCML1	2	0.0106600236569513
RPL22	2	0
LDLRAP1	2	-0.0728881062990186
RHOC	2	-0.00106363262311279
LTB	2	-0.0672639523738649
LBH	2	-0.00373894309580912
PRSS23	2	0
SUSD3	2	0.000915606311327528
PIK3IP1	2	-0.0262066138410255
MFGE8	2	-0.0520050309849783
AGMAT	2	-0.0328933946502309
NKG7	2	-0.0147758779750109
PPP2R2B	2	-0.0063312998833319
GZMB	2	0
SLC7A6	2	-0.0171549676207416
TTC38	2	-0.00211373426996663
IMPDH2	2	-0.0145892312686773
GRAP	2	-0.0687675039249987
NUCB2	2	0
FBL	2	-0.067153411738819
PRR5L	2	0.00925264365828986
SATB1	2	0
IL7R	2	-0.0187687657957234
ZSCAN18	2	-0.0167619964677366
ADRB2	2	0.000568776313111863
KLRB1	2	0.00831841722980792
HSP90AB1	2	-0.056847554862645
VPREB3	2	-0.0424743972859226
TCF7	2	-0.0815372363066293
OSBPL5	2	-0.017417670683305
C1orf21	2	0
BCL11B	2	-0.0162179184994772
NMT2	2	-0.0738713502225307
TNFRSF25	2	-0.0448611362630544
PTPRK	2	-0.0149246887275885
BTBD11	2	-0.00334319565237759
LGALS1	2	-0.011060371575269
KLHL3	2	-0.0170824290171546
CD8B	2	-0.0144988477521665
NBEA	2	-0.0210012583478101
PDGFD	2	0
ANXA1	2	0.02569705003405
ATM	2	-0.0260469353146355
ID3	2	0
PCED1B	2	-0.0189936457051688
COBLL1	2	-0.00303305333627232
MZB1	2	-0.0137464236395739
GPR18	2	0.00188065775080175
CEP41	2	-0.0398749826486483
ETS1	2	0
FAM117B	2	0.00452489284138748
EPHX2	2	-0.0615118491284807
CAMK4	2	-0.0214753553271001
MCOLN2	2	-0.015320180508534
TXK	2	-0.0210303536954975
LEPROTL1	2	0.0161843690824985
KYNU	2	0.0205397194196383
F2R	2	0
PRF1	2	-0.00131601246737002
DKC1	2	-0.049768748333103
CACNA2D2	2	0
SPRY1	2	-0.0287416511700683
ATP2B4	2	0.0247737788389223
FOXO1	2	-0.0488692087523344
CD84	2	-0.0243458440716332
DENND2D	2	-0.0257139154533698
CLUAP1	2	-0.0374923815389447
OCIAD2	2	0
GZMA	2	0.0028100137770217
CD79A	2	-0.0411190245573411
PDGFRB	2	-0.0221459644272046
RCAN3	2	-0.0269906132827185
TSPAN13	2	0.00344532376758608
HOOK1	2	-0.00500866910438902
THNSL1	2	0
ATIC	2	-0.0163538579336207
NAA16	2	0.000834458237816525
SUSD1	2	0.0218833169125995
CD28	2	0
MAN1C1	2	-0.0110254797274246
STRBP	2	-0.0540351102444269
TARBP1	2	-0.0145049037347714
BANK1	2	-0.0408617766698274
KLF6	2	0.0353644235543678
KLRD1	2	-0.0155889799394824
NPM3	2	-0.0214010859876805
ZEB2	2	0
VAMP5	2	0.0178642260394343
ZNF154	2	0
DGKA	2	-0.056339284953368
KAT2A	2	-0.0187778625045573
POU2AF1	2	-0.0119975738675501
EPHA1	2	-0.0261026650707672
TPM2	2	-0.012043990038365
C1QBP	2	0.0195896917190182
LTBP3	2	-0.0630741012961156
PLCG1	2	-0.0479724034544672
IGFBP7	2	0.0259915847742706
ITGA6	2	0
F5	2	0.0412819437972089
B3GAT1	2	-0.00826282695233934
TMEM204	2	-0.015693745728733
CD96	2	-0.0232319942728828
VCAN	2	0.0287562903031897
RRS1	2	-0.0287463551980767
HSPH1	2	-0.000915334554314296
SESN1	2	0.00388880891855783
CRIP1	2	1.02009e+09
TBC1D4	2	-0.0118530002545423
ANXA2R	2	-0.0171399583213107
HAVCR2	2	-0.0140357256769668
CD7	2	-0.0111724329655317
STMN1	2	0
GNLY	2	-0.0124506378973035
APEX1	2	0
ICOS	2	0
GK5	2	-0.025806905796041
SAE1	2	-0.0126916446112378
FLT3LG	2	-0.0332147493736214
ERBB2	2	-0.0170686556473323
PYHIN1	2	0
NME8	2	0.0251284059613126
FAM13A	2	0
PMEPA1	2	-0.0386166141205553
RAPGEF6	2	0
ZNHIT6	2	-0.0233672264603567
PASK	2	0
AGPAT4	2	-0.000383680354730941
STOM	2	0.0082790178166508
TRIB2	2	-0.0470139654762036
AHNAK	2	0.00332095036957758
CDCA7L	2	-0.0169345331031805
S100A10	2	0.0336380487009504
GNG7	2	-0.00901187231286366
GEMIN4	2	-0.0090757450609898
TRAF5	2	-0.0254576835350852
CD3E	2	-0.0641702401205101
CLDND2	2	-0.00587521966922759
CXCR5	2	-0.0193373774103406
PAPSS2	2	-0.00743203540464993
RNF144A	2	0.00752364909384745
KLF11	2	0.011721889358188
CD22	2	-0.0656393747014739
ZBP1	2	0.0252399169996233
SLFN11	2	0.0187675157960252
CD244	2	-0.00540069650296562
ILK	2	0.00367109317628573
CST7	2	0.0131673501275229
AK5	2	-0.0327169256375851
PTGDS	2	-0.00772690037617704
EIF2S3	2	0.0206685486978361
HSPD1	2	-0.0187793878786795
DNAJA3	2	-0.0186677761543752
KLRF1	2	0.0131133848556544
PDK4	2	0.0264474841260259
NMUR1	2	0
BCAS4	2	-0.0617051899875794
RSL1D1	2	-0.000985133653465266
VEGFB	2	-0.030244800219977
PTGDR	2	-0.00120112046168914
IMP3	2	-0.0316973052357512
LGR6	2	-0.0116695471617399
POLR1C	2	-0.0310221149448318
PLAG1	2	-0.00403289626629621
AXIN2	2	-0.011867301699378
TTC3	2	-0.0278799649008924
ZNF135	2	-0.0220158428883653
SPOCK2	2	-0.0443629564516031
ZNF439	2	-0.00724709182331871
MTA3	2	-0.0154197947332061
GBP5	2	0.0360762180850257
EPB41L4A_AS1	2	-0.00147492392415135
BHLHE40	2	0.0102027512830011
APOBEC3G	2	0.00990292746671482
LPP	2	0.0166232499850809
C1orf162	2	0.0319120016809881
NIPAL3	2	-0.0721209549772288
P2RX7	2	-0.00175842519601755
EXOSC5	2	0
SLC25A20	2	0
GAB3	2	0.00845297692622457
PAQR8	2	0
ENOSF1	2	-0.0337620144501924
EIF3E	2	0.0113991057388338
EOMES	2	-0.0142365210989319
TEX10	2	-0.000897726029447963
MAGED1	2	0
KLF10	2	0.0349131051316054
UBASH3A	2	-0.0224750319731515
SPTBN1	2	-0.0362943022193415
MTSS1	2	0
HSF2	2	-0.0295955276944545
PTPN7	2	-0.0652403087939958
TRAP1	2	-0.0285340496992248
TSHZ2	2	-0.064361410509351
EIF3H	2	0.0209109664227016
SNTB2	2	0
ZNF550	2	0.00226668749760277
BCL11A	2	-0.00840913141413811
CTNNA1	2	0.0426165499105255
HLA_DOA	2	-0.0290458359781058
IL10RA	2	-0.0375045900222746
HSP90B1	2	0.0120222062850504
SCD	2	0
POLR1E	2	-0.0114354018623324
SNRPN	2	-0.027494371881273
SORT1	2	0.0422927321818444
ADSL	2	-0.0105273283785501
SYPL1	2	0.0191414945872484
PTGER2	2	0.0287443598344329
SLC38A1	2	-0.000524314991872842
GSPT2	2	0
APH1B	2	0.0374456069568066
E2F5	2	-0.0216827385129339
SERINC5	2	-0.000802734138167002
CHMP7	2	-0.00451134473026023
DDX10	2	-0.0262488105045739
LAGE3	2	-0.0115717604317302
ITGB1	2	-0.00364997089576439
WDR75	2	0.00248520798037895
PFAS	2	0
TIGD7	2	0.00380498010383579
PKIA	2	-0.00151749343588282
ARHGAP32	2	-0.00926826457913019
EEF2	2	-0.073807103725943
PDZD4	2	-0.0220328169541613
DPH5	2	-0.00422867114862707
OBSCN	2	-0.0327112480246098
DOCK10	2	-0.0225367869016026
NAT10	2	-0.051187010525701
CKAP4	2	0.0554304069030944
ZNF544	2	-0.0283098111218462
TC2N	2	0
BTLA	2	0
TLE2	2	-0.0279674990311808
CCT2	2	0.00839077339430649
EVL	2	-0.0751447463854865
FASLG	2	0.0210566588480509
GNL3	2	-0.0108414825377265
RPS6	2	-0.0172476133178218
BATF	2	-0.027956378875619
IRF8	2	0.0311393121448401
CD79B	2	-0.0421742718178959
SRPRB	2	-0.00598141614584631
NOL11	2	0
TESPA1	2	-0.0389944765366483
GPR137B	2	0
IRAK3	2	0.0618229878415254
PUS1	2	-0.0111794697343581
SET	2	-0.00954541583850476
ASCL2	2	0
LPCAT1	2	0
MAFB	2	0.0287072547079375
ITK	2	0
NRIP1	2	0
FAM214B	2	0.0349447803866026
PDE3B	2	0.0221547880559829
GRPEL2	2	0.0123242658378935
CMKLR1	2	-0.0080026002523717
SH2D1B	2	0.00499961408148104
ANXA2	2	0.0171934303152142
SEH1L	2	0.000557493795996621
ABCE1	2	-0.00698473842517578
MORC2	2	0
TRAF3IP2	2	-0.0223357198606339
ZNF671	2	0
DBP	2	-0.00757664170044997
TMX4	2	0.0416037280441787
ALKBH2	2	0
ATP6V0E2	2	-0.0516498481979458
MAPKAPK5_AS1	2	-0.012419956923221
MT1E	2	0.000656675738801146
RPS4X	2	-0.060826243177929
PLBD1	2	0.0824508356790873
PPAT	2	-0.000567074364303951
KIF1B	2	0.0377114486221424
NCAM1	2	-0.00802965144458715
TNFRSF13B	2	-0.0214092522193989
SLC31A1	2	0.011560518572915
LY9	2	-0.0275137293717176
WDR4	2	-0.0290138648231584
N6AMT1	2	-0.0106176898530349
CDK6	2	0
MAP3K5	2	0.0486815831780576
MAL	2	-0.0266340323180437
UBA52	2	-0.00835971081425455
PRMT3	2	0.000184427756366716
UXT	2	0
RPL18	2	-0.0698196692869224
SPIB	2	-0.0449339679087837
BNIP3	2	-0.0174480593623646
BEX2	2	-0.0127973193027015
ARG1	2	0.0306140305816942
TTLL3	2	-0.0322428737507048
BLK	2	-0.00105927109018027
CPT1A	2	-0.0115235314592735
LMNA	2	0
FCGR1A	2	0.0365009655578686
TTC27	2	0
GIMAP5	2	-0.0237170065905575
IL1R2	2	0.0364193436590123
RPL13	2	-0.0276399600825967
WDR12	2	-0.0165182463919935
EIF3M	2	0.0253053521669032
KIF5C	2	-0.0457768895717188
CCT8	2	0
DSC1	2	-0.0280284832352577
PARP3	2	-0.00595826865130491
ASGR2	2	0.00768861650453732
CAPN2	2	0.0110904351725418
STAT1	2	0.0452274120508158
CPEB3	2	0.00633069364269782
TMEM97	2	-0.000999190480876053
RRAS	2	-0.000281831131424322
LRRFIP2	2	0.0164312537175711
KLHL6	2	-0.0105058523789997
ROPN1L	2	0.0336005128593829
DPP4	2	0.00380053013586725
GFI1	2	0
PLEK	2	0.0647577350188409
CCL5	2	-0.0248289756772382
MTUS1	2	-0.0478629777164574
VAMP3	2	0.037629796951947
GLIPR2	2	0.0146560523325841
DYRK2	2	-0.00319413539000031
FBXO6	2	0.0125720946013201
RPS23	2	0.00175703772681602
IDS	2	0.0577188702718985
GPATCH4	2	-0.0485753230544629
MEGF9	2	0.0751635251686324
TSPAN2	2	0.044577898990671
PNPO	2	0.00501689513555988
DPH2	2	-0.00708475873355119
YPEL1	2	-0.0111460948542894
URI1	2	-0.00648906775872463
MBOAT1	2	0
LRPPRC	2	-0.003640065063993
TRMT13	2	-0.00101249350158477
PPRC1	2	0
PDCD2L	2	0.00629735843234282
BCKDHB	2	0
AFF3	2	-0.0312107578779009
PARP1	2	-0.0436311257203529
RPL8	2	-0.0824402788346745
FRMD3	2	0.0234614484777464
CD19	2	-0.0487095458999369
EBF1	2	-0.00693036522634654
NOP2	2	-0.016090354582116
CHI3L2	2	-0.0093796965106257
B4GALT5	2	0.0644633290502951
EIF2D	2	0.00332711472591546
SLC26A8	2	0.0355860578230564
SLC22A15	2	0.0423979096627778
NME1	2	-0.0238160275082671
CBLL1	2	0.012194885391746
HSD17B8	2	-0.0201537222172259
C12orf57	2	-0.0369561071667952
PPA1	2	0.00577484673879701
ABI3	2	-0.00530636295498828
RPS13	2	-0.0186073719252228
ANKRD22	2	0.01826989411186
RPL5	2	-0.00800084726082917
RBM17	2	0
SH3YL1	2	-0.00116234516376278
CD58	2	0.0437014669573894
RASGRP2	2	-0.0371854206552446
SRM	2	-0.0434314681805716
FAM50B	2	0.000224569181317949
CCDC50	2	0.00395810910869571
TCEA3	2	-0.0235340605061463
FAM153B	2	-0.0342068838597949
RNASE2	2	0
AKTIP	2	0.000305639213635392
ALG8	2	-0.0362747989366881
NREP	2	0.000713698697774212
NCL	2	-0.0489769978052843
RPUSD2	2	-0.0231594718961053
HLA_DOB	2	0
TPST1	2	0.0322993724164327
TIGIT	2	-0.0102079715234578
CERS6	2	0.0176828695806603
GTPBP4	2	-0.037673237339104
NPAT	2	-0.0149791882004888
RAP1GAP2	2	0.0491549734263957
RPLP0	2	-0.0372210910571954
CD163	2	0.0270046529195606
MRPL45	2	0.0089697432675723
HADH	2	0.00620680927919961
C3AR1	2	0.0408480158182212
SRPK1	2	0.0630580462408768
LHFPL2	2	0.0141641354144338
EIF4G3	2	0.011506701119578
HMGN1	2	0.00849370042505502
CSTF3	2	0
CDKN1C	2	0.0153473579591935
SLAMF6	2	0
MS4A6A	2	0.0615707352103494
RALA	2	0
ZNF529	2	0.00465818256193056
ACVR2A	2	0
WIPI1	2	0.0155330847183663
NBEAL2	2	0.00127854396272371
ZNF22	2	0
RALGDS	2	-0.0236423392507968
UPP1	2	0
GAR1	2	0.00616834869489742
ADPRM	2	0
DDX55	2	-0.00747226832429608
BMS1	2	-0.0287203820108631
APMAP	2	0.0812353222651976
ALOX5AP	2	0.0781339796642287
SERPINB8	2	0.00307325424894074
METTL1	2	-0.0287910480502274
ANTXR2	2	0.0507967165762303
GDPD5	2	-0.0299665485698283
LTV1	2	0
SLC31A2	2	0.0381230196282278
GAMT	2	-0.0254851470198606
GABARAPL1	2	0.00907126487623011
NUP107	2	0.00219840838216329
CCT3	2	-0.0167065119332664
CDK4	2	-0.0028018210474508
FCRLA	2	-0.00825287058885108
TCEA2	2	-0.0109059621830195
CD63	2	0.0265995013118285
PHF14	2	0
NARS2	2	0.00161664702440489
RASSF1	2	-0.058948181787739
ZNF302	2	0
DNASE1L3	2	-0.0315046766035067
EIF4B	2	0.0101097729304582
TOP1MT	2	-0.0270437291905875
RBM26	2	0
SLCO4C1	2	0.0330765292152737
SRSF6	2	0
SERPINB6	2	-0.0144608432241098
ENTPD1	2	0.0227032694365404
PRDM1	2	0.0537155984807825
DSC2	2	0.0619549396616019
FOXJ3	2	0.0275286139987016
E2F2	2	0
WRN	2	0
PUS7	2	0
SPON1	2	-0.0221391556075266
RBL2	2	0.00532475665889558
EFHD2	2	0.0327781118897408
ITFG2	2	-0.0416246410315401
ARHGEF40	2	0.0129058818734933
TP53I3	2	0.001224703279067
ATL3	2	0.0208825070962845
CHCHD10	2	-0.0196990365292524
RAP2A	2	0.0278983896446073
LSM2	2	-0.0307509967102375
EBAG9	2	0
CTSW	2	-0.0150830335951353
ANG	2	0
AKR1C3	2	0
SLC27A3	2	-0.0269587143337241
ADK	2	0.000449930693556452
TSEN2	2	-0.0362169252969613
GPX7	2	0
CCT4	2	0.0239956077699222
NOA1	2	0.00753951851475917
ATXN1	2	0.0481819125152095
NOP58	2	-0.00345058998954105
UBR2	2	0.0477133740366487
SREBF1	2	0
EIF4A2	2	0.0217683180367957
EIF2A	2	0.00281709470137324
PALLD	2	0
MFNG	2	-0.0160068715819922
NPC2	2	0.0343463780486476
TNF	2	0.0116050527192865
SLFN13	2	-0.00648642160459378
OGDH	2	-0.00333447470885815
TMEM156	2	-0.0376778938266215
APBA2	2	-0.0342967863293591
STX11	2	0.0790560046115583
RAB11FIP5	2	-0.0304935760497464
SERBP1	2	-0.0542107031486004
ZBTB25	2	0
MAML2	2	-0.0162033190829582
AHCY	2	0
MGST3	2	0
RGCC	2	0.0321311588012482
RRP15	2	-0.0121731637391612
ANKRD13A	2	0.0499775307494901
GALC	2	0.024517693322319
NUP160	2	-0.00795354963768438
TSPAN3	2	0
NDST1	2	0
DNMT1	2	-0.00468699437500526
OSBPL10	2	-0.057782394789172
TMTC1	2	0.0165255156558265
CDC42EP4	2	0.0151033168809217
MS4A4A	2	0.0189850935833571
SLC38A11	2	-1.62472e+09
PARP8	2	0.064867310417153
RPS2	2	-0.0116083830045356
KDM1A	2	0
ADAP2	2	-0.00155967781827639
TRAFD1	2	0.0580303078920317
NPC1	2	0.00208779868121731
RPL13P5	2	-0.0049529073814571
HK3	2	0.0628262293334791
CRISPLD2	2	0.0605171086747165
SHMT2	2	-0.0140131474427329
SERPINF1	2	5.44876e+09
LILRB1	2	0
NOC3L	2	0
WDR59	2	-0.0209275360781769
TIPARP	2	0.0367860753456426
CMTM8	2	-0.00381072933060717
NOL8	2	0
TIMM21	2	-0.0373041847002451
C5orf51	2	0.00805237350548767
ZDHHC9	2	-0.015621391754755
TCF3	2	-0.00514616046155294
SERTAD2	2	0.0178845054340324
CD3D	2	-0.0259587652771634
GIMAP7	2	0
NOLC1	2	0
EIF3G	2	-0.0438247541616145
MRPS27	2	-0.00573777649993916
GBP1	2	0.0364124132694374
DIMT1	2	0
TYSND1	2	-0.0352086109264186
PITPNC1	2	0.0202986977714448
ZNF101	2	-0.0135621876632408
ANAPC1	2	0
ZNF480	2	-0.00996604863488016
BRIX1	2	-0.0146113978969709
SYNE2	2	0
RCL1	2	-0.0121767853664677
SLAIN1	2	0.00365020651842498
RABGGTB	2	0.00344060055717001
FAR2	2	0.0381304641886576
ACTA2	2	0.00485364609669155
TMEM8B	2	-0.0167740025516616
PRKCA	2	-0.0319431358089409
ESYT1	2	-0.0539330732033206
ZNF329	2	0
SMARCD3	2	-0.0164262744772499
HMOX1	2	-0.0128229120382891
ZZZ3	2	-0.00458147716270652
ARMCX2	2	0
TRMT112	2	0
DDX18	2	0
NRG1	2	0.0117675128893206
YTHDC1	2	-0.0235194565648293
CYB561	2	-0.0277407836131035
LGALS3BP	2	0
VPS51	2	-0.0355463376945187
CCDC170	2	-0.00840816460174385
SLC7A7	2	0.0172422743304171
ZNF683	2	-0.0208900025728831
TNFAIP6	2	0.068926175605924
DMXL2	2	0.0431262612325841
CD86	2	0.0251616552432664
ATG7	2	0
KIF13B	2	0
VIM	2	0.0682423641791346
CAPNS1	2	-0.0231574167704514
TMEM123	2	0.0425835408737762
GAL3ST4	2	-0.0229958491805819
ANKRD46	2	-0.00810806386772613
PDIA5	2	-0.0355996798248819
MR1	2	0
HDAC2	2	0.0191027981347597
PRDM8	2	0.0210553135086263
ST6GAL1	2	0.0121613029171411
SH3PXD2A	2	-0.0243068252875576
GNS	2	0.0519274527062125
ZCCHC7	2	0
KCNG1	2	-0.0291721853428072
TRIM28	2	0
VNN3	2	0.0588129798124484
RPL19	2	-0.0125936243581034
GTPBP3	2	-0.00939394344099948
MMP9	2	0.0420783135359152
HVCN1	2	0.0116734981013496
RBPJ	2	0.0534080648386836
MAP3K4	2	-0.0163466497729007
SLCO3A1	2	0.0414222242515784
RPP40	2	-0.00285523086248347
PDCD4	2	0.00684682669478133
ARHGAP26	2	0.0302486841403449
LTA	2	-0.0226704277246655
PAG1	2	0
METRNL	2	0.0397867889618042
MAPK14	2	0.0631259521520705
TTC39B	2	-0.0449687253793331
MRI1	2	-0.0213956541218552
PLOD1	2	-0.00366308745585013
C11orf1	2	-0.0184960521644021
LGALSL	2	0.02944799434131
GOLM1	2	0.00725488005441966
RRP1B	2	-0.0178910446761762
GBA	2	0
ITGA2B	2	0
ZNF146	2	0.0175656317700365
RPS16	2	-0.0273560591322738
CIAPIN1	2	0
HNRNPD	2	0.0147834320193682
HERPUD2	2	0.00240290402628683
TOP2B	2	0.0192597455216644
CTSG	2	0.000967217633465863
DUSP18	2	0
DCXR	2	-0.0410521661384182
HMGB2	2	0.041584525102167
MPO	2	0.00705623216876919
PSIP1	2	0
NOD2	2	0.0558864816526672
GNPTAB	2	0
PIK3C2B	2	-0.000254603195779336
TCN2	2	0
MIF	2	0.00158458933480254
PHC2	2	0.071839974194764
USP3	2	0.0351428773918631
GSTO1	2	0
FGR	2	0.0424612530657232
LSM5	2	0.00335459334902232
TCF4	2	-0.0275433063659009
ELP2	2	-0.0499199332416119
PAFAH1B3	2	-0.0167110359058502
LPAR6	2	0.014225241967119
NONO	2	-0.00995769385973613
GOLGA3	2	-0.00319115301850247
LAT	2	-0.0524639862768363
CCNB1IP1	2	-0.00232902067790992
USP11	2	-0.0528873911079887
TNIP3	2	-0.0316129434335192
EHD4	2	-0.00922685561769362
NSMCE1	2	-0.0338421987777216
PRSS30P	2	-6.47729e+09
CRLF3	2	0.0337861145750404
SLC4A4	2	-0.00794660703040065
RPF2	2	0
UBIAD1	2	-0.0363146373546397
VCL	2	0.0320500241734328
PPP2R5C	2	0.0197910909313919
OCIAD1	2	0.00249341389468138
ZNF548	2	0.00754481850613129
IL12RB1	2	-0.0174225359955533
SMAD7	2	0.000641395867605569
TSPAN17	2	-0.00909298536640834
AKR1B1	2	0
CSRP1	2	-0.00467148647246128
ANXA4	2	0.00217712218815254
MVP	2	0.030329096260145
CEBPA	2	0.0297468578406932
LCMT2	2	-0.0233582328293414
MTHFD1L	2	-0.00199986044163989
MFSD10	2	-0.0229457307614877
[truncated: 3,245 more rows]

## Sheet: Asthma_mRNA
Gene	Principal Component	Loading
ALG3	1	0
ELAC2	1	0
NME6	1	0.0170224781494545
RNF157	1	0.05176951640195
SNTA1	1	0
BLOC1S5	1	0
FBL	1	0.000207400178497885
PDPR	1	0.143516990510521
RPS6KA5	1	0
SRSF6	1	-0.0671439750126936
IPO5P1	1	0
LRRC37A4P	1	0
PURA	1	-0.0676307541873805
RPTOR	1	0
SUFU	1	0
CRLF3	1	-0.025051440778708
KDM5B	1	0
MRPS34	1	0
RAB4B	1	0
SERGEF	1	0
TMEM186	1	0.0172167935011655
DEXI	1	-0.017059224387496
MYO15B	1	0.0160447338231703
SIGIRR	1	0
ZMYM6	1	-0.0430972949719809
CYP19A1	1	0.286611195037075
MARK2	1	0.057917691223632
RPS27	1	0
SIAE	1	0
SPAG16	1	0.207797487178807
TENM3	1	0.323370770925958
IKZF4	1	0
LINC01133	1	0.0664209880189235
MOB3B	1	0.144992844662663
NUCKS1	1	0
PPP1R16A	1	0
RRP15	1	0
SKIL	1	-0.0408847970231175
SPTA1	1	0
TGM2	1	0
ZDHHC13	1	0
ECT2	1	0
ESR1	1	0.243894393517838
MTIF2	1	0
OGG1	1	0.124821377183367
RAB39B	1	0
RUNX2	1	-0.051312664090736
TMEM213	1	0.306269301919702
VTA1	1	-0.0468307624857577
ARCN1	1	-0.0609926221702195
EEF1E1	1	-0.0147835618504418
GULP1	1	0.296766097260296
NAPG	1	0
PCDH7	1	0.252783240566104
RWDD4	1	0
TPT1	1	-0.0629844824555384
ACVR2B	1	0.011473179088117
CFH	1	0
SPIN1	1	0
BMPR1A	1	0.081372437533789
CADPS	1	0.305820050842376
RBMS3	1	0.320698664799403
DPY19L2P2	1	0.164087209321561
EFCAB11	1	0.130993418988863
FZD5	1	0
MAP9	1	0
RPL23A	1	-0.0313218818048718
SEZ6	1	0.249679403732317
SNAPC4	1	0
ZNF562	1	0.244064290648384
ALG3	2	0.00891614074787655
ELAC2	2	0
NME6	2	0
RNF157	2	0
SNTA1	2	0
BLOC1S5	2	-0.0881873018330026
FBL	2	-0.180920774634087
PDPR	2	0
RPS6KA5	2	0
SRSF6	2	-0.233660147106159
IPO5P1	2	0
LRRC37A4P	2	0
PURA	2	-0.178008124414833
RPTOR	2	0.00640667712461545
SUFU	2	0.039244697346095
CRLF3	2	-0.165545888919355
KDM5B	2	0.0780921574980325
MRPS34	2	0
RAB4B	2	0.0367636951368354
SERGEF	2	0
TMEM186	2	0
DEXI	2	0
MYO15B	2	0.0971692945346078
SIGIRR	2	0.0844569257470931
ZMYM6	2	-0.124512169423638
CYP19A1	2	-0.0208272898683537
MARK2	2	0.324014136800027
RPS27	2	-0.417395032524816
SIAE	2	0
SPAG16	2	-0.0977491495463989
TENM3	2	-0.00381942136243702
IKZF4	2	0
LINC01133	2	0.0237700662294169
MOB3B	2	0
NUCKS1	2	-0.120596784216967
PPP1R16A	2	0
RRP15	2	-0.181683187486977
SKIL	2	-0.187275466633735
SPTA1	2	0
TGM2	2	0
ZDHHC13	2	0
ECT2	2	-0.0568182090124213
ESR1	2	0
MTIF2	2	-0.0975656466310627
OGG1	2	0
RAB39B	2	-0.0703104507768273
RUNX2	2	-0.0586552678779111
TMEM213	2	0
VTA1	2	-0.233259377210806
ARCN1	2	0
EEF1E1	2	-0.248138494042633
GULP1	2	0
NAPG	2	-0.0822195414440364
PCDH7	2	0
RWDD4	2	-0.137669464367438
TPT1	2	-0.435630847533494
ACVR2B	2	0
CFH	2	-0.0464333022407948
SPIN1	2	0
BMPR1A	2	0
CADPS	2	0
RBMS3	2	0
DPY19L2P2	2	0
EFCAB11	2	0
FZD5	2	0
MAP9	2	-0.192132024542149
RPL23A	2	-0.197464328043537
SEZ6	2	0
SNAPC4	2	0.0393939177772647
ZNF562	2	0
ALG3	3	-0.180364086040069
ELAC2	3	-0.114417964426137
NME6	3	-0.0348905738505568
RNF157	3	-0.215559960852465
SNTA1	3	-0.0772144240580262
BLOC1S5	3	0
FBL	3	-0.296752069223556
PDPR	3	-0.00112801661887252
RPS6KA5	3	0.189931628602786
SRSF6	3	0
IPO5P1	3	0
LRRC37A4P	3	-0.0421827806290061
PURA	3	-0.193792516591661
RPTOR	3	-0.175896427153072
SUFU	3	0
CRLF3	3	0.144651617301331
KDM5B	3	0
MRPS34	3	-0.267142984833993
RAB4B	3	-0.0415825923694721
SERGEF	3	-0.0697672565795973
TMEM186	3	-0.100032877060406
DEXI	3	-0.0130541296626795
MYO15B	3	-0.132636944834252
SIGIRR	3	-0.439460639737186
ZMYM6	3	0.0201433982249553
CYP19A1	3	0
MARK2	3	0
RPS27	3	0
SIAE	3	0
SPAG16	3	0
TENM3	3	0
IKZF4	3	-0.0337881716793922
LINC01133	3	-0.105368632955487
MOB3B	3	0
NUCKS1	3	-0.435304138710408
PPP1R16A	3	-0.0634057719085901
RRP15	3	-0.0013278261131318
SKIL	3	0.0771810324717896
SPTA1	3	0.00100237567997225
TGM2	3	0.00266137100308034
ZDHHC13	3	-0.0346442010754794
ECT2	3	0
ESR1	3	0
MTIF2	3	-0.0255580144265469
OGG1	3	-0.0808706185914774
RAB39B	3	0
RUNX2	3	0.127706249677654
TMEM213	3	0
VTA1	3	0.0721114268082201
ARCN1	3	0.213111824535551
EEF1E1	3	0
GULP1	3	0
NAPG	3	0
PCDH7	3	0
RWDD4	3	0.00260684945818552
TPT1	3	0
ACVR2B	3	-0.249130452377124
CFH	3	0
SPIN1	3	-0.152398723317263
BMPR1A	3	0
CADPS	3	0
RBMS3	3	0
DPY19L2P2	3	0
EFCAB11	3	0
FZD5	3	0
MAP9	3	0
RPL23A	3	-0.0868060846124196
SEZ6	3	0
SNAPC4	3	-0.0791187386123668
ZNF562	3	0
ALG3	4	0.0247395833368149
ELAC2	4	0
NME6	4	0.0869295017013468
RNF157	4	0
SNTA1	4	-0.157359841833272
BLOC1S5	4	0.00508864918809349
FBL	4	-0.221400927029997
PDPR	4	-0.0592257597472217
RPS6KA5	4	0.17501404047802
SRSF6	4	-0.182480448908604
IPO5P1	4	-0.00892424092294553
LRRC37A4P	4	0.443701167132221
PURA	4	0.199252619918819
RPTOR	4	0
SUFU	4	-0.27291803810726
CRLF3	4	0.0426760600290834
KDM5B	4	0.423742587521939
MRPS34	4	-0.0335444134158233
RAB4B	4	0
SERGEF	4	0.0952450609714349
TMEM186	4	-0.143039799265828
DEXI	4	-0.0474267706475718
MYO15B	4	-0.117001267178625
SIGIRR	4	-0.0245979623230441
ZMYM6	4	0.194240505697892
CYP19A1	4	0
MARK2	4	0
RPS27	4	-0.00298678655335886
SIAE	4	0
SPAG16	4	0
TENM3	4	0
IKZF4	4	0.0285001071906981
LINC01133	4	0
MOB3B	4	-0.0114073150026634
NUCKS1	4	0.241436762092456
PPP1R16A	4	0
RRP15	4	0.131663236340509
SKIL	4	0
SPTA1	4	0
TGM2	4	-0.00123066511091731
ZDHHC13	4	0.0189761395970313
ECT2	4	0.0487543136546062
ESR1	4	0
MTIF2	4	0.292256097044413
OGG1	4	-0.0687168575648935
RAB39B	4	0
RUNX2	4	-0.0119130372587217
TMEM213	4	0
VTA1	4	-0.0153973588321709
ARCN1	4	0
EEF1E1	4	-0.0855542735659753
GULP1	4	0
NAPG	4	0.16179639557347
PCDH7	4	0
RWDD4	4	0
TPT1	4	-0.155066282670942
ACVR2B	4	0
CFH	4	0
SPIN1	4	0
BMPR1A	4	0.00419798715711563
CADPS	4	0
RBMS3	4	0
DPY19L2P2	4	0
EFCAB11	4	0
FZD5	4	-0.142159659184699
MAP9	4	0.143212905036242
RPL23A	4	0
SEZ6	4	0
SNAPC4	4	0
ZNF562	4	0.0709299625314806
ALG3	5	0
ELAC2	5	0.0904085563224648
NME6	5	0
RNF157	5	0.0875292652436278
SNTA1	5	0.0533552243973165
BLOC1S5	5	0
FBL	5	0.123623637000687
PDPR	5	0.128917790700024
RPS6KA5	5	0.200901636392039
SRSF6	5	0.120065993931525
IPO5P1	5	0.172047109396439
LRRC37A4P	5	-0.0150349288082315
PURA	5	0
RPTOR	5	-0.0509943320973323
SUFU	5	0.201498246357674
CRLF3	5	0.105296242596389
KDM5B	5	0.021768453483009
MRPS34	5	0
RAB4B	5	0
SERGEF	5	0.0323492041463598
TMEM186	5	0
DEXI	5	0.0790675046175334
MYO15B	5	0.0121419428404915
SIGIRR	5	0
ZMYM6	5	0
CYP19A1	5	0
MARK2	5	0
RPS27	5	-0.137245597334847
SIAE	5	0.0163032407455087
SPAG16	5	0
TENM3	5	0
IKZF4	5	0
LINC01133	5	-0.0503155453673953
MOB3B	5	0.0622223899908995
NUCKS1	5	0
PPP1R16A	5	0.0188439987903254
RRP15	5	0.0976112336884017
SKIL	5	-0.170865480266321
SPTA1	5	-0.394816632962633
TGM2	5	-0.402248008885166
ZDHHC13	5	0
ECT2	5	-0.0613555208504894
ESR1	5	0
MTIF2	5	0.0512363222493688
OGG1	5	0.20587769744548
RAB39B	5	0.0716671138081712
RUNX2	5	0.145379377131053
TMEM213	5	0
VTA1	5	0.00242019289835568
ARCN1	5	0.318281366378393
EEF1E1	5	0
GULP1	5	0
NAPG	5	0
PCDH7	5	-0.082926439599101
RWDD4	5	0
TPT1	5	-0.144009899192772
ACVR2B	5	0
CFH	5	0
SPIN1	5	0.0058104180374683
BMPR1A	5	0
CADPS	5	0
RBMS3	5	0
DPY19L2P2	5	0.0141238173320087
EFCAB11	5	0
FZD5	5	-0.383818004091665
MAP9	5	0
RPL23A	5	0.262327067059958
SEZ6	5	0
SNAPC4	5	0
ZNF562	5	0

## Sheet: Lupus_mRNA
Gene	Principal Component	Loading
HIF1A	1	-0.0763787905597727
ISG15	1	-0.0398886343308069
TRDC	1	0.0062135509245342
PTPRE	1	-0.165521129735755
IFI6	1	-0.0659593978446193
IL2RB	1	0
TCF3	1	0.00365090476394425
ETS2	1	-0.156654622801309
IL1B	1	-0.181999610019656
TRIM25	1	-0.197736472903822
FAS	1	-0.0438248402929371
DDIT3	1	-0.00848901218907464
TP53BP2	1	0
ITGB7	1	0.0631633216275668
LCK	1	0.0818943042719172
COPS2	1	0
OASL	1	-0.0682908437750201
ZNF148	1	-0.0298931415483581
TUBB2A	1	0
SOS2	1	-0.12916918203561
ICAM1	1	-0.0542981213637901
TCF7	1	0.106509723153285
B4GALT1	1	-0.0200159539981339
PLSCR1	1	-0.165774519235772
RIOK3	1	0
IFRD1	1	-0.114454929288112
C15orf39	1	-0.101057548113362
NR3C2	1	0
RAB31	1	-0.17695853583785
LILRA4	1	0
GNA13	1	-0.0119150552598624
NCR1	1	0
ACVR1B	1	0
RAP2C	1	0
PRPF6	1	0
AQP9	1	-0.249352887834327
TFEC	1	-0.00448086778098285
EREG	1	0
SOD2	1	-0.199879946921785
ADAM9	1	0
MAP3K8	1	0
FAM102A	1	0.0633042135327629
COL6A2	1	0
SCCPDH	1	0
SLC6A6	1	-0.157377558807328
B3GAT3	1	0.010371228246443
F5	1	-0.140854305248827
FURIN	1	0
MEF2D	1	-9.4681e+09
KLRB1	1	0
TSPAN2	1	-0.0655845672680985
XAF1	1	-0.0410697504826921
PADI2	1	-0.127974387507656
TMEM158	1	0
SPIB	1	0.0429328684665397
CR1	1	-0.155943591629468
SNN	1	-0.0565488657697299
VEGFA	1	0
MATK	1	0.0209190545872068
USP20	1	0
PPM1A	1	0
SPTLC2	1	-0.0368708881438458
TSC22D3	1	-0.0583332653823829
RNASE2	1	0
IFI44L	1	-0.0467650093272254
PHC2	1	-0.173579055842001
MX1	1	-0.0750172575320569
ID3	1	0
BDH1	1	0.0199274935515031
TAF6	1	0
LY6E	1	-0.0116206952763911
IL1RN	1	-0.18657376676494
CD69	1	0
FCGR2A	1	-0.238458507094945
PPP1R8	1	0
FEZ1	1	0
LGALS3BP	1	0
CD1C	1	0
COLQ	1	0
NCR3	1	0.0131719386558326
DNASE1L3	1	0
HBEGF	1	0
GK	1	-0.162636492123048
NEAT1	1	-0.055086789485706
AMOT	1	0
RIT1	1	-0.0698007180725306
HPS1	1	0
SLC11A1	1	-0.153164616715369
EIF2AK2	1	-0.114108569399071
ADARB1	1	0
FCAR	1	-0.0845728097017643
MT2A	1	0
CHD1	1	-0.0357672437994429
PCYT1A	1	-0.0592375336892056
DSC2	1	-0.134985273356107
ANPEP	1	-0.143854957628813
TIPARP	1	0
PFKFB3	1	-0.16104570054013
CGGBP1	1	0
ATXN10	1	0
HOPX	1	0
SERPING1	1	-0.0806321643506923
SYT1	1	0
ACSL1	1	-0.243445244762751
CEP68	1	0.0195916938426846
NAPG	1	0
SLC22A4	1	-0.03796993756705
AHR	1	0
GLUL	1	-0.0552639382517043
AGFG1	1	-0.0387430376967353
RAB27A	1	-0.11388621696139
CA4	1	-0.105923476249237
GZMA	1	0.0195941419908706
CRIM1	1	0
SAP30	1	0
ZNF862	1	0
MAGED1	1	0
NINJ1	1	-0.100575847923503
HIPK3	1	-0.090070601773252
RER1	1	0
SEL1L3	1	0.0210904237259868
DOCK4	1	-0.127150024232649
NECAP1	1	0
DENND3	1	-0.168941029971861
PTPN1	1	0
RAB5A	1	-0.0323971505648991
CREB5	1	-0.232665791389239
PLK3	1	0
DDX3X	1	-0.0647501216384116
THBS1	1	0
TUBB4B	1	0
SGK1	1	-0.0264392805141773
IL1R2	1	-0.161900338784156
HIF1A	2	0.118536056658286
ISG15	2	0
TRDC	2	0.0719537092860114
PTPRE	2	0
IFI6	2	0
IL2RB	2	0.136246771936734
TCF3	2	0
ETS2	2	0
IL1B	2	0
TRIM25	2	-0.108278065530733
FAS	2	0.128768158226883
DDIT3	2	0
TP53BP2	2	0
ITGB7	2	-0.107756895950333
LCK	2	0
COPS2	2	0.223953603269776
OASL	2	0
ZNF148	2	0
TUBB2A	2	0
SOS2	2	0.00601233303824066
ICAM1	2	0
TCF7	2	-0.0288970997437472
B4GALT1	2	0
PLSCR1	2	0.00308267695671826
RIOK3	2	0
IFRD1	2	0.138062176792255
C15orf39	2	-0.128450583522443
NR3C2	2	0
RAB31	2	-0.123322220688405
LILRA4	2	-0.038559610042626
GNA13	2	0.235767451280672
NCR1	2	0
ACVR1B	2	-0.131588544533865
RAP2C	2	0.19553102307969
PRPF6	2	-0.246495322517919
AQP9	2	0.0136613514844883
TFEC	2	0.123400086655786
EREG	2	-0.0639103991420709
SOD2	2	0.145580233310742
ADAM9	2	0
MAP3K8	2	0.00228756525320566
FAM102A	2	0
COL6A2	2	0
SCCPDH	2	0.0504377958896222
SLC6A6	2	0
B3GAT3	2	-0.104121303953369
F5	2	-0.0400025988382281
FURIN	2	-0.077998642033998
MEF2D	2	0
KLRB1	2	0.236569457354882
TSPAN2	2	0.0146577214276404
XAF1	2	0
PADI2	2	-0.150298489628566
TMEM158	2	0
SPIB	2	-0.0166132721477575
CR1	2	0
SNN	2	0.0512790957141323
VEGFA	2	0
MATK	2	0
USP20	2	-0.018197516869821
PPM1A	2	0.0413333292321777
SPTLC2	2	-0.029211574877098
TSC22D3	2	0
RNASE2	2	0
IFI44L	2	0
PHC2	2	-0.0184729158680513
MX1	2	0
ID3	2	0.0979888343984004
BDH1	2	0
TAF6	2	-0.0303988399963863
LY6E	2	0
IL1RN	2	-0.0297423466332403
CD69	2	0.152065076869055
FCGR2A	2	0
PPP1R8	2	0.119340375022369
FEZ1	2	0
LGALS3BP	2	0
CD1C	2	0
COLQ	2	0
NCR3	2	0
DNASE1L3	2	-0.0863871533953837
HBEGF	2	-0.0250737241911924
GK	2	0.0529407588122167
NEAT1	2	-0.174660304113174
AMOT	2	0
RIT1	2	0.000848154651822086
HPS1	2	-0.0271521700550429
SLC11A1	2	-0.179177697122211
EIF2AK2	2	0
ADARB1	2	0
FCAR	2	-0.0353602108566541
MT2A	2	0
CHD1	2	0.0853924701097022
PCYT1A	2	-0.0733139605935303
DSC2	2	0.0497973064893486
ANPEP	2	-0.117868916092052
TIPARP	2	0.0939825068927018
PFKFB3	2	0
CGGBP1	2	0.250237541020428
ATXN10	2	0.132835084123933
HOPX	2	0.143586173536712
SERPING1	2	0
SYT1	2	-0.0954537253082824
ACSL1	2	0.0691558322081785
CEP68	2	0
NAPG	2	0.0197778455506637
SLC22A4	2	0.029603139961571
AHR	2	0.0202175693072501
GLUL	2	0.0541480514034801
AGFG1	2	0.0372686222279458
RAB27A	2	0.0790106338041636
CA4	2	-0.020018391578955
GZMA	2	0.223786843851528
CRIM1	2	0.0127301535195357
SAP30	2	0
ZNF862	2	-0.001808783456969
MAGED1	2	0
NINJ1	2	-0.042205509653834
HIPK3	2	0.195492419488066
RER1	2	0
SEL1L3	2	0.0743981706519945
DOCK4	2	0
NECAP1	2	0.13767927408186
DENND3	2	-0.0452914594762611
PTPN1	2	-0.169345057992843
RAB5A	2	0.0920282550168971
CREB5	2	0.00072979821364458
PLK3	2	-0.00248729334217352
DDX3X	2	0.137292746794351
THBS1	2	0
TUBB4B	2	-0.150314577968965
SGK1	2	0.0217921869920352
IL1R2	2	-0.122528272935427
HIF1A	3	0.00731971307384881
ISG15	3	-0.28944769368467
TRDC	3	0.0108995192054272
PTPRE	3	0.0363817609253942
IFI6	3	-0.298187902653268
IL2RB	3	0.0180372709734151
TCF3	3	-0.0250845485785156
ETS2	3	0.0558196543570202
IL1B	3	-0.0180866817639501
TRIM25	3	-0.0264601548462658
FAS	3	-0.0303298265137604
DDIT3	3	0.0114349348476717
TP53BP2	3	-0.00213599795526161
ITGB7	3	-0.0344818851781964
LCK	3	-0.00353673616107797
COPS2	3	3.02397e+09
OASL	3	-0.262029688451978
ZNF148	3	0.0202907369732079
TUBB2A	3	-0.0362216290499224
SOS2	3	0.0518012379223946
ICAM1	3	-0.0211063053562375
TCF7	3	-0.0130554757360043
B4GALT1	3	0.047670790148535
PLSCR1	3	-0.20770212836433
RIOK3	3	-0.0394680835716227
IFRD1	3	0.0707886818457059
C15orf39	3	-0.0156550392791069
NR3C2	3	0.00100959380336659
RAB31	3	0.0445581667975443
LILRA4	3	0.00498897051825544
GNA13	3	0.00617718163943879
NCR1	3	0.0147281352433595
ACVR1B	3	0.0222110423859997
RAP2C	3	-0.00370633903942649
PRPF6	3	0.0168620352753863
AQP9	3	0.0586295706545801
TFEC	3	-0.0654759371114814
EREG	3	-0.000520472061303531
SOD2	3	0.0506725870250452
ADAM9	3	0.00251450439092168
MAP3K8	3	-0.0176596633898378
FAM102A	3	0.0194837002016365
COL6A2	3	0.00995186614884451
SCCPDH	3	-5.60426e+09
SLC6A6	3	0.0846610330970124
B3GAT3	3	-0.0106524441731095
F5	3	0.0310199477405434
FURIN	3	0.00606947858615582
MEF2D	3	0.0361431630273691
KLRB1	3	0.0412325120444722
TSPAN2	3	0.0189659213759038
XAF1	3	-0.303419764272548
PADI2	3	0.0643700266808634
TMEM158	3	-0.0198389278204644
SPIB	3	-0.00851622199921428
CR1	3	0.0392660885290781
SNN	3	-0.000867624171704283
VEGFA	3	-0.0144593064016946
MATK	3	0.00765166300420896
USP20	3	0.0066450210300055
PPM1A	3	-0.0275851738150545
SPTLC2	3	-0.0226666795707875
TSC22D3	3	0.0619118655857773
RNASE2	3	-0.0396277546446409
IFI44L	3	-0.309468397266384
PHC2	3	0.0637826313638574
MX1	3	-0.301710363124547
ID3	3	0.0133536385685425
BDH1	3	0.00644595188721515
TAF6	3	-0.0111880213727583
LY6E	3	-0.266636606484459
IL1RN	3	-0.163792307465805
CD69	3	-0.0085152480158008
FCGR2A	3	0.0228303505160248
PPP1R8	3	-0.0123589556020616
FEZ1	3	0.0210286802551866
LGALS3BP	3	-0.126458205796456
CD1C	3	0.0124802978569838
COLQ	3	0.00140023349516472
NCR3	3	-0.0105187946551773
DNASE1L3	3	0.0130047087103009
HBEGF	3	-0.00715750762117204
GK	3	-0.0193944250592879
NEAT1	3	0.0208150052286258
AMOT	3	0.00591707784315299
RIT1	3	0.0402547001058774
HPS1	3	-0.0413266260784039
SLC11A1	3	0.0875128643418132
EIF2AK2	3	-0.258755997432448
ADARB1	3	-0.0121177315166855
FCAR	3	0.0181371650571839
MT2A	3	-0.22324518763755
CHD1	3	-0.054634403503312
PCYT1A	3	0.0514416733129926
DSC2	3	0.0384155002430823
ANPEP	3	0.0878198734011979
TIPARP	3	-0.000328552941827327
PFKFB3	3	0.0490902547698197
CGGBP1	3	0.00570651780920975
ATXN10	3	0.0106812873549976
HOPX	3	0.026616316967402
SERPING1	3	-0.246837486051651
SYT1	3	0.00751873952738799
ACSL1	3	0.062170378140378
CEP68	3	0.0073756326686812
NAPG	3	-0.0130493452472329
SLC22A4	3	-0.00240261372670932
AHR	3	-0.0218148671474305
GLUL	3	0.00136474804613904
AGFG1	3	-0.00252149815305009
RAB27A	3	0.0565097811122666
CA4	3	0.0564827149160058
GZMA	3	0.00968640395018692
CRIM1	3	-0.00147046323901599
SAP30	3	-0.00539816090878946
ZNF862	3	0.0259320227480732
MAGED1	3	0.0154474557731353
NINJ1	3	0.0204535088466274
HIPK3	3	0.0700657485645356
RER1	3	0.0300532646977758
SEL1L3	3	0.00181111377859381
DOCK4	3	-0.0795817225085511
NECAP1	3	0.000323178426646558
DENND3	3	0.0590661220105167
PTPN1	3	-0.0226795127713378
RAB5A	3	0.0238233430711039
CREB5	3	0.0561370645875336
PLK3	3	0.0376425656021226
DDX3X	3	0.0264380186197567
THBS1	3	0.000256536650961151
TUBB4B	3	-0.0278138605365995
SGK1	3	0.056664778810851
IL1R2	3	0.0904489653927365
HIF1A	4	-0.0344142309421347
ISG15	4	0.0125546628316818
TRDC	4	0.00533455724873762
PTPRE	4	-0.127215913157886
IFI6	4	-0.01240663389698
IL2RB	4	0.0671248162135787
TCF3	4	0.27118435478024
ETS2	4	0.0349404424827156
IL1B	4	0
TRIM25	4	-0.000258367927780865
FAS	4	-0.0484280137470364
DDIT3	4	-0.0370307515599774
TP53BP2	4	-0.0362174032292242
ITGB7	4	0.0481084956170963
LCK	4	0
COPS2	4	-0.00726927196107855
OASL	4	0
ZNF148	4	-0.134887569456406
TUBB2A	4	0.224571572767978
SOS2	4	-0.12728598403608
ICAM1	4	0.0104207179391984
TCF7	4	-0.0384985307667255
B4GALT1	4	0.123222750332196
PLSCR1	4	-0.0270498093859471
RIOK3	4	0.25086594028284
IFRD1	4	-0.0551605388468732
C15orf39	4	0.0346701626099924
NR3C2	4	-0.0402344980005206
RAB31	4	0.0640430307038916
LILRA4	4	0.00791210386454331
GNA13	4	-0.00158107358200941
NCR1	4	-0.00598768693152182
ACVR1B	4	0
RAP2C	4	-0.00148430120164105
PRPF6	4	-0.0561556753370007
AQP9	4	0.0160471362989659
TFEC	4	-0.0836046059439254
EREG	4	-0.0624708949362632
SOD2	4	0.0827523955130235
ADAM9	4	-0.0555623974266297
MAP3K8	4	-0.052080976330193
FAM102A	4	0
COL6A2	4	-0.0138048580084289
SCCPDH	4	0.0267210112989749
SLC6A6	4	0.0651873230921434
B3GAT3	4	0.00451815002030682
F5	4	-0.0676671098573329
FURIN	4	0.297949700820382
MEF2D	4	0.0813410407709517
KLRB1	4	0
TSPAN2	4	-0.0099150494437418
XAF1	4	-0.0540394203778138
PADI2	4	0.00446332202041721
TMEM158	4	0.195330981766416
SPIB	4	0.0448048615758766
CR1	4	-0.0127928516982911
SNN	4	0.139267701260384
VEGFA	4	-0.0150991279975771
MATK	4	0.0587219234439436
USP20	4	0.141728612395181
PPM1A	4	0.298550750075621
SPTLC2	4	0.0378368486489148
TSC22D3	4	0.140178369094421
RNASE2	4	0.051365978701935
IFI44L	4	-0.0166199609851299
PHC2	4	0.0768342049621236
MX1	4	0
ID3	4	0.0562694838890775
BDH1	4	0.0153221896867604
TAF6	4	0
LY6E	4	0.0323349886108309
IL1RN	4	0
CD69	4	0
FCGR2A	4	0
PPP1R8	4	-0.0391257313277837
FEZ1	4	0
LGALS3BP	4	-0.000483392656444428
CD1C	4	-0.0018555257993303
COLQ	4	0.0474579677773143
NCR3	4	0
DNASE1L3	4	-0.0549186180425449
HBEGF	4	-0.04943936587737
GK	4	-0.0547186345538251
NEAT1	4	-0.0679762433394291
AMOT	4	0.0111488756200477
RIT1	4	0.00431639991709413
HPS1	4	0.296582650344112
SLC11A1	4	-0.000926820798584649
EIF2AK2	4	-0.0690915493731201
ADARB1	4	-0.016383279577172
FCAR	4	-0.0660664296577948
MT2A	4	0.149515782740224
CHD1	4	-0.153718753124285
PCYT1A	4	0.0209592323316122
DSC2	4	0
ANPEP	4	-0.003669291623903
TIPARP	4	-0.0123913578786522
PFKFB3	4	0.0753659431425849
CGGBP1	4	0.0113954179719085
ATXN10	4	0.0285245831675447
HOPX	4	-0.000983710834135048
SERPING1	4	0
SYT1	4	-0.0696495373537707
ACSL1	4	0.0466531156489574
CEP68	4	-0.0793153698637327
NAPG	4	-0.0518489119544803
SLC22A4	4	0.0889363177328761
AHR	4	-0.0850019721693592
GLUL	4	0.320204573793771
AGFG1	4	-0.0767973640946231
RAB27A	4	-0.00508077932909923
CA4	4	0.00424888081325026
GZMA	4	0.0313548529558262
CRIM1	4	0
SAP30	4	-0.0346628891049749
ZNF862	4	0.0680687596576683
MAGED1	4	0.0773404675337866
NINJ1	4	-0.0269000817296624
HIPK3	4	0
RER1	4	0.0701624514220115
SEL1L3	4	0.0395809042021004
DOCK4	4	-0.0280266165728183
NECAP1	4	0
DENND3	4	-0.00964772901804472
PTPN1	4	-0.0156626272837653
RAB5A	4	0.0352741551445869
CREB5	4	-0.0101895491187145
PLK3	4	0.0692424679177858
DDX3X	4	0
THBS1	4	0.0760242937566139
TUBB4B	4	0.183583760901567
SGK1	4	-0.0608440112339493
IL1R2	4	-0.022987762208615
HIF1A	5	0
ISG15	5	0.0754211151330033
TRDC	5	0.00772274977769234
PTPRE	5	-0.075183257827107
IFI6	5	0
IL2RB	5	0.210316067995909
TCF3	5	0
ETS2	5	0.0261094140028592
IL1B	5	0
TRIM25	5	0.0408554017353951
FAS	5	0
DDIT3	5	0
TP53BP2	5	0
ITGB7	5	0.11443749083534
LCK	5	0.102609712141529
COPS2	5	-0.0522691179800006
OASL	5	0.0320219995731246
ZNF148	5	-0.0930274536233815
TUBB2A	5	-0.122085925038758
SOS2	5	-0.129575781001789
ICAM1	5	0
TCF7	5	0.00594462772647514
B4GALT1	5	0.275705810655026
PLSCR1	5	0
RIOK3	5	-0.355842476802209
IFRD1	5	0
C15orf39	5	0.0575214693858748
NR3C2	5	0
RAB31	5	0.000662814053240658
LILRA4	5	0.102712371402072
GNA13	5	-0.00213859895281748
NCR1	5	0
ACVR1B	5	0.0321565986735092
RAP2C	5	0
PRPF6	5	0
AQP9	5	0
TFEC	5	-0.0510145172348973
EREG	5	0
SOD2	5	0.0440421712747535
ADAM9	5	-0.00417200918780209
MAP3K8	5	-0.00248534773768206
FAM102A	5	0.157254928782302
COL6A2	5	0
SCCPDH	5	0.0256519320492412
SLC6A6	5	0.133304068604401
B3GAT3	5	0.0257227772592378
F5	5	-0.101348523050041
FURIN	5	-0.109042660615808
MEF2D	5	0.210821226698052
KLRB1	5	0.0257221911321948
TSPAN2	5	-0.0383845314607595
XAF1	5	0
PADI2	5	0.0153371697918828
TMEM158	5	-0.0720132780623911
SPIB	5	0.0799486411641556
CR1	5	-0.0532851582060759
SNN	5	0.0951219200878776
VEGFA	5	0
MATK	5	0.111687282404645
USP20	5	0.0862174837339966
PPM1A	5	-0.291504060834446
SPTLC2	5	0.0411727867509913
TSC22D3	5	0.218991137316453
RNASE2	5	-0.0569996593670938
IFI44L	5	0.0202659218171176
PHC2	5	0.145666383442408
MX1	5	0.052954611874997
ID3	5	0.168583762842424
BDH1	5	0.0886966160317508
TAF6	5	-0.00804750204013329
LY6E	5	0.152229226838501
IL1RN	5	0
CD69	5	0
FCGR2A	5	0
PPP1R8	5	0
FEZ1	5	0
LGALS3BP	5	0
CD1C	5	0
COLQ	5	0.083787592488097
NCR3	5	0.00214481041663331
DNASE1L3	5	0
HBEGF	5	-0.0336981269944516
GK	5	-0.0631067509702987
NEAT1	5	-0.0656661348888592
AMOT	5	0
RIT1	5	0
HPS1	5	-0.231098125089163
SLC11A1	5	0
EIF2AK2	5	0
ADARB1	5	0
FCAR	5	-0.0484370161393794
MT2A	5	-0.0496069037930724
CHD1	5	-0.086653020767292
PCYT1A	5	0.0791404440138063
DSC2	5	-0.0341197588130206
ANPEP	5	0
TIPARP	5	0
PFKFB3	5	0.0348429040360089
CGGBP1	5	0
ATXN10	5	0.0510211526983418
HOPX	5	0.00569022281111728
SERPING1	5	0.0270959630944764
SYT1	5	-0.0459272764396012
ACSL1	5	0.0237085713991812
CEP68	5	0
NAPG	5	-0.0823357029796974
SLC22A4	5	-0.0901817536917996
AHR	5	-0.0603658320676951
GLUL	5	-0.103475945454562
AGFG1	5	-0.112471507932553
RAB27A	5	0
CA4	5	0
GZMA	5	0.0712796252763724
CRIM1	5	0
SAP30	5	-0.0352915635512242
ZNF862	5	0.165107183726129
MAGED1	5	0.146098879187355
NINJ1	5	0
HIPK3	5	0
RER1	5	0.18373642346184
SEL1L3	5	0.0858452532362483
DOCK4	5	-0.019653047829338
NECAP1	5	0
DENND3	5	0.0880549871269462
PTPN1	5	0.0689778819487647
RAB5A	5	0
CREB5	5	0
PLK3	5	0.118269076196087
DDX3X	5	-0.0225363273429487
THBS1	5	-0.070649864423513
TUBB4B	5	-0.0829294984238966
SGK1	5	-0.00699512370905641
IL1R2	5	0

[truncated: 2 more sheets: diabetes_mRNA, Alzheimers_mRNA]
